# Supplementary material for: Integration of AIEgens into covalent organic frameworks for pyroptosis and ferroptosis primed cancer immunotherapy
Source: Nat Commun. 2023 Sep 2;14:5355. doi: 10.1038/s41467-023-41121-z (PMC10475094; doi:10.1038/s41467-023-41121-z)
Supplement: Supplementary file 4 — Source Data [file 41467_2023_41121_MOESM4_ESM.xlsx]

## Sheet: Fig. 2
	Fig. 2
	Fig. 2b	Wavelength (nm)	water fraction (%): 0	10	20	30	40	50	60	70	80	90		Fig. 2c	Wavelength (nm)	water fraction (%): 0	10	20	30	40	50	60	70	80	90		Fig. 2d	water fraction (%):	M-Tpy	M-TPh
	M-TPh	401	321860	290360	389790	349410	341210	387450	346810	772320	884440	671780		M-Tpy	450	134090	201170	185170	274570	221810	856780	362950	553950	750320	746540			0	1	1
		402	329080	285290	388660	343640	344070	385080	348350	775960	892050	668990			451	133680	194290	181800	265960	216690	852220	356710	560870	762760	754160			10	1.18	1.055
		403	335080	287770	391230	345300	344310	381800	346550	777550	910210	669360			452	131060	192270	177660	254600	210060	850350	353080	560420	766100	766210			20	1.28	1.57
		404	342290	292820	394360	345600	346040	383400	347780	782310	926260	669250			453	125820	188420	171670	250890	201670	863570	346340	559820	774370	779940			30	1.4	1.64
		405	345560	288280	393500	347930	348370	381350	349330	793260	937820	663720			454	125510	181670	167700	243080	198620	859430	338260	566390	788040	789980			40	1.53	1.73
		406	342920	286820	394010	347420	350600	376830	348260	799640	955200	665660			455	123880	178730	163050	232320	191970	857090	332830	566900	800080	803570			50	3.1	1.93
		407	349950	292200	393740	350770	353770	386370	346390	803920	976880	665090			456	121500	174120	160350	226750	184500	858880	331010	569090	805560	815710			60	7.23	1.97
		408	345710	289040	390320	348980	354450	385780	350830	821030	993580	663080			457	122330	171680	155520	219210	181630	860010	325000	570270	820390	828870			70	10.14	3.19
		409	341720	286450	391100	350370	358160	385190	351160	831130	1017060	662400			458	118380	165360	150560	210380	174830	862100	320250	570440	820630	838830			80	11.59	5.55
		410	340130	289920	389520	351130	361360	386610	348680	845060	1036280	666600			459	112740	164030	147220	207350	168990	862000	311560	573080	825700	848350			90	12.49	8.15
		411	335430	288100	391720	354250	361830	385370	350190	852900	1051860	673760			460	112310	159040	142480	199130	165610	855900	309490	575240	832190	856890			99	18
		412	332190	281930	389000	359680	363500	386210	355780	866740	1078300	674330			461	109080	154480	136440	193920	161320	853280	302230	575780	841450	862680
		413	333260	282490	386230	355050	368190	385970	359290	876250	1103200	670750			462	107150	149580	136800	191520	156380	852150	300140	568700	853520	872680
		414	327650	283380	386390	357510	369260	393230	362080	886600	1123680	677280			463	111470	147770	134130	183560	152720	844600	292920	575750	847000	881050		Fig. 2e	2 Theta	intensity		Fig.2f	2 Theta	intensity		Fig. 2g	ssNMR-COF-818									ssNMR-COF-919
		415	324800	281620	387900	359750	367240	395000	357370	904080	1152690	677550			464	103970	144400	127260	176710	150280	847740	289870	577160	853110	891320			2	54587			2	83182			Spectral Region:									# Spectral Region:
		416	322320	281750	387160	360000	372530	393030	356110	912550	1170760	680610			465	102530	141990	125850	171560	143680	844510	286650	577670	860670	896360			2.01	54947			2.01	82171			# LEFT = 402.6181945800781 ppm. RIGHT = -99.35718430104737 ppm.									# LEFT = 275.4284973144531 ppm. RIGHT = -23.913673459467077 ppm.
		417	318660	281230	382640	357700	378750	394250	360160	920850	1192640	679310			466	100000	137740	122110	169190	137950	834970	280560	576970	869780	905980			2.02	54738			2.02	83113			#									#
		418	316770	281550	381170	358530	379220	397510	360440	930300	1221210	677730			467	97980	134260	117900	161830	135190	833850	278200	577550	873040	908340			2.03	54784			2.03	82004			# SIZE = 2048 ( = number of points)									# SIZE = 32768 ( = number of points)
		419	315690	282630	388680	360410	382910	390760	360240	941170	1248020	683450			468	97550	129210	114030	157190	131120	838390	273400	570020	874090	914810			2.04	55185			2.04	81552			#									#
		420	314270	279520	383880	361810	383520	393880	361090	960030	1267400	677560			469	91990	125000	112280	152050	128030	827970	270620	572060	873790	921250			2.05	54840			2.05	81396			# In the following ordering is from the 'left' to the 'right' limits!									# In the following ordering is from the 'left' to the 'right' limits!
		421	312030	277730	383260	364930	387540	396210	359300	970730	1289870	681340			470	91390	122390	106820	145400	125290	819280	264430	570040	883600	928510			2.06	55454			2.06	80707			# Lines beginning with '#' must be considered as comment lines.									# Lines beginning with '#' must be considered as comment lines.
		422	311940	278810	377690	365170	391300	403270	350670	972590	1301590	681710			471	91090	119520	106200	145680	121140	814170	258700	568430	875440	930310			2.07	54957			2.07	80455			#									#
		423	313500	273350	383360	367250	388910	390980	350910	983320	1329170	684230			472	88710	117000	103070	137360	120340	811710	252610	565530	877990	936770			2.08	55205			2.08	80249			-13341.9									68897792
		424	314910	273500	379500	367800	400570	399280	357540	998270	1350620	680190			473	84450	112210	101120	135210	114310	804620	250380	565550	886550	940210			2.09	54970			2.09	80005			-12597.7									67305792
		425	315100	273540	384310	372800	395700	398130	355240	1003870	1365640	682230			474	82120	111820	98650	132290	110930	799470	243480	565080	885200	941990			2.1	55092			2.1	80063			-9777.49									65736192
		426	318520	273640	382920	370420	396890	398520	349510	1010570	1392910	680360			475	81850	107880	94910	129180	106580	792790	239820	564030	884380	950150			2.11	55162			2.11	79219			-5265.78									64183072
		427	312310	272700	383760	372760	400270	398570	352200	1019110	1409840	683700			476	80250	106240	92280	127130	105200	780630	240840	565750	890230	943700			2.12	55113			2.12	78822			-1739.05									62640848
		428	314810	275530	377840	371420	401080	400920	355250	1027750	1428730	679230			477	77770	102470	91440	120470	102190	777570	240020	554420	888290	949810			2.13	55506			2.13	78943			-1428.22									61104560
		429	305610	269460	382610	373050	405490	398020	352180	1039010	1444960	681990			478	76420	101510	86720	119270	98890	769920	233120	556460	885990	945760			2.14	55820			2.14	78702			-3948.85									59569616
		430	307610	268030	376700	373110	403360	401800	352730	1042020	1460680	681900			479	72830	96990	86510	115870	97650	763320	234000	552240	882010	953870			2.15	55521			2.15	78269			-7006.65									58031984
		431	304420	268390	377230	375420	409560	405130	359490	1059610	1481860	683650			480	72010	94050	82730	112660	96600	748530	221470	554560	887030	959890			2.16	55474			2.16	78484			-8829.05									56488176
		432	303760	267820	375830	375600	412140	405330	355850	1070830	1503210	681590			481	70860	95850	82010	108480	91910	744170	218200	549010	889920	954070			2.17	55377			2.17	78024			-9373.92									54935152
		433	295440	263930	373560	376870	413990	409010	350700	1081270	1511520	679790			482	70170	91930	81660	105570	93400	733350	213690	544340	875260	956860			2.18	55552			2.18	77862			-9235.7									53370496
		434	294800	264080	368190	377430	410240	404130	354770	1087930	1523610	681750			483	66660	89980	76610	104020	88480	728520	212970	535570	876130	953100			2.19	55488			2.19	77266			-8132.64									51792224
		435	282010	260500	375410	371960	413770	412910	354470	1087370	1547910	678910			484	67320	86480	76770	103290	85130	712550	207850	539720	877540	956620			2.2	55445			2.2	76849			-5181.59									50198976
		436	283450	255630	364380	374320	415210	408430	353850	1101760	1571030	675260			485	65090	86360	75150	99210	84810	707610	201750	535530	872770	951470			2.21	55605			2.21	76520			-620.146									48589840
		437	279280	252680	364670	374780	411000	406680	350720	1109100	1570580	675520			486	65680	83650	74920	97330	84020	702860	201700	527250	868490	954830			2.22	55454			2.22	76512			3423.92									46964480
		438	269950	252620	360140	373420	410320	410660	349200	1112340	1592930	679240			487	61440	84560	70120	93860	81100	686310	197350	526380	864210	940960			2.23	55315			2.23	76266			4477.06									45322992
		439	262600	248230	357720	374190	411450	406000	350390	1121780	1593030	685410			488	62200	82850	69010	91740	78070	681710	193090	520320	862800	949160			2.24	55304			2.24	75859			2092.01									43666048
		440	257780	245450	351850	372660	412800	409190	348060	1134380	1603570	673350			489	60960	78930	68150	92720	77710	663030	190170	520720	856570	943780			2.25	55547			2.25	75911			-1616.9									41994736
		441	254480	242510	349960	370540	407680	404290	347900	1126610	1621860	671680			490	59670	77990	67090	86940	77170	657860	187710	511480	847060	938380			2.26	55576			2.26	75104			-3998.25									40310608
		442	247920	237850	346560	371440	407290	406340	355970	1130910	1631630	669170			491	57220	78120	66430	87330	74850	647310	183910	507510	844230	939210			2.27	55236			2.27	75545			-4316.59									38615680
		443	236940	237390	344180	367350	405810	405680	347420	1133030	1634530	663340			492	57950	75320	65050	85460	74340	639520	183600	505770	840920	934060			2.28	55310			2.28	74788			-3992.56									36912304
		444	236210	232480	348790	362490	400170	407050	345760	1135590	1637090	667080			493	55410	74970	62780	85320	73120	630240	179380	496240	834540	918400			2.29	55696			2.29	74419			-4450.33									35203280
		445	230550	230280	336010	363140	402130	404710	342840	1143890	1654580	662900			494	54270	73150	60890	81200	70480	620350	175980	486090	831030	925350			2.3	55670			2.3	74576			-5117.59									33491728
		446	239920	227140	333620	363680	397720	406730	339340	1143960	1657890	664790			495	53880	71800	61090	79510	69190	607820	172010	489920	830100	913140			2.31	55684			2.31	74779			-4013.02									31781104
		447	223220	226720	333560	355500	399740	403280	336890	1145480	1655340	657330			496	51680	71730	58980	79190	68730	597350	169720	480270	815350	916360			2.32	55498			2.32	74472			-371.945									30075184
		448	219190	221000	328400	359100	400440	401700	335160	1140020	1667690	655670			497	51270	69670	58260	78060	67090	585800	167300	478220	805780	906170			2.33	55537			2.33	74303			3808.21									28377904
		449	213800	219110	325390	359550	401650	403690	339030	1141720	1684030	650960			498	50550	68560	57910	75970	65930	574710	163340	473530	803200	899670			2.34	55581			2.34	73774			5456.33									26693568
		450	208750	214420	323640	360110	392110	403040	337200	1141650	1672110	651330			499	49260	66830	55530	74980	64910	563600	162700	467920	797660	895650			2.35	55451			2.35	73575			3775.29									25026592
		451	203490	214340	321290	357250	390450	399100	333800	1141870	1672460	644360			500	48670	65790	56020	72620	64790	558880	160690	461080	793580	884400			2.36	55808			2.36	73180			1414.14									23381536
		452	200700	215070	313690	351890	392750	395780	331480	1139980	1676350	644720			501	47020	66230	55320	71440	63500	546270	154480	452580	781090	881010			2.37	55594			2.37	72695			1797.95									21763184
		453	198910	208990	316110	351920	388410	395930	331490	1137420	1677430	640580			502	45830	63110	53590	69820	61070	534610	155680	448310	775440	870590			2.38	55509			2.38	72797			5379.74									20176288
		454	196110	206070	310880	348970	389280	400920	328540	1136280	1681720	636330			503	46830	62720	52270	68320	62110	522690	155150	448820	764390	872210			2.39	55922			2.39	72243			9059.78									18625744
		455	192410	203270	310560	350330	388600	399270	330170	1135980	1675500	636850			504	45720	61090	51210	68250	58600	511810	154460	439710	763390	861430			2.4	55662			2.4	72532			9507.35									17116480
		456	185700	199850	306370	345970	385390	399010	325060	1130290	1669510	635010			505	43660	78540	51530	67740	58170	513840	147510	436250	754760	851510			2.41	55839			2.41	71952			6617.06									15653392
		457	182870	197950	300110	341830	386920	394500	325060	1129540	1674090	630350			506	42900	60550	50920	65980	58100	495260	145050	428990	740740	842480			2.42	56346			2.42	71831			3262.85									14241344
		458	178110	195170	295650	342300	389850	389950	332020	1124230	1652740	625600			507	42830	58100	47830	65460	56740	486810	140090	424280	741340	830490			2.43	55658			2.43	71739			1960.41									12885120
		459	176280	201070	297190	338360	390320	389390	320800	1124500	1668880	624520			508	41010	56500	47230	63730	56170	473630	137140	416060	733730	827930			2.44	56055			2.44	71921			2514.37									11589456
		460	170980	187340	293170	336660	381340	392900	317740	1119310	1657370	620450			509	40490	55810	46200	62870	54960	466150	137520	412070	721440	823730			2.45	55739			2.45	71820			3068.31									10358928
		461	167840	187330	286720	334590	385930	394540	313000	1114400	1648730	618970			510	40050	54590	45760	62350	53220	455700	135530	407140	715440	808120			2.46	55685			2.46	71832			2638.92									9197968
		462	166140	181340	286490	332470	377350	397830	313220	1107230	1647900	612850			511	38760	54840	44880	62020	54580	442160	134930	399860	699340	800740			2.47	55618			2.47	71501			1836.48									8110880
		463	158780	180780	284780	328220	375400	389080	312730	1097990	1635390	607520			512	38050	53740	43690	59310	52230	439630	133230	393250	697470	790800			2.48	55795			2.48	70965			1411.38									7101760
		464	156330	178580	278720	328880	373240	387990	307930	1104160	1624670	608890			513	37890	51920	44150	59600	51690	428810	129080	393950	686800	785750			2.49	55691			2.49	71072			1127.5									6174464
		465	155610	173710	274300	326450	371100	388910	306000	1091930	1620890	605640			514	36480	51700	43880	57910	52370	420210	128900	382600	675680	772220			2.5	55245			2.5	71376			443.535									5332656
		466	150910	171640	272630	321180	370800	386100	304270	1094290	1609410	599130			515	36720	50470	42680	56620	49840	410130	126990	376090	669970	762860			2.51	54987			2.51	70646			-470.088									4579696
		467	146150	168520	266520	319020	366600	387000	300340	1080640	1604500	595990			516	35840	48700	42530	56710	48750	402180	120930	370620	657530	761240			2.52	55619			2.52	70550			-1199.66									3918800
		468	141330	166310	265270	316410	360570	384040	298170	1073130	1595970	589730			517	34530	49830	42380	55900	47640	393570	119800	358560	645150	746440			2.53	55572			2.53	70776			-2224.29									3352832
		469	138040	161290	260240	312560	362130	378530	297290	1063670	1573570	583750			518	34220	49070	39550	54800	48630	382700	117040	356240	646650	732720			2.54	55514			2.54	70511			-4515.09									2884352
		470	134020	160840	255200	311530	363120	388720	293670	1066700	1578270	580430			519	33030	47400	39220	54250	46750	371070	115270	350420	635270	728290			2.55	55824			2.55	70468			-7668.81									2515728
		471	131000	157370	254040	309200	353610	375550	292730	1057760	1556310	570360			520	32410	45700	38120	51750	45040	363950	113880	343770	624350	715320			2.56	55769			2.56	70134			-9322.71									2248960
		472	124580	152730	249000	305110	350420	374010	289400	1045250	1548230	564200			521	31910	45290	38360	52750	44540	352890	112000	337940	614840	711290			2.57	55839			2.57	70734			-7383.49									2085824
		473	122380	151860	248280	301290	346580	374460	282700	1031010	1532840	558530			522	32640	44280	38890	50140	44990	345660	111050	331890	600110	697810			2.58	55211			2.58	69938			-2709.98									2027760
		474	118590	147200	240430	302600	346250	370190	275640	1029340	1518440	551260			523	32070	43160	36930	50680	44360	337470	106380	329960	594520	683670			2.59	55473			2.59	69803			1260.63									2075872
		475	115630	143950	239300	296940	342200	368770	277000	1016800	1507790	542650			524	30490	42980	37100	50440	44650	333130	105310	320000	583560	676840			2.6	56039			2.6	69255			1865.8									2231040
		476	108460	138850	236400	293030	340650	367640	273490	1012490	1489180	541230			525	29520	42790	36450	49230	42660	320760	101870	315750	573030	666780			2.61	56194			2.61	69441			-288.572									2493872
		477	108930	136840	229310	291620	337910	364390	270240	1004990	1487460	541670			526	30800	41220	36370	49020	42780	310110	101130	309220	561820	654480			2.62	55912			2.62	69743			-2463.93									2864640
		478	105660	134940	226540	287880	334330	364790	267690	994450	1474000	534610			527	28580	40740	35450	47800	42100	306000	99380	303910	555110	645720			2.63	55612			2.63	69379			-2863.46									3343376
		479	101770	135800	221760	284200	330890	359770	268420	982190	1450450	529780			528	29600	40260	35560	46190	40180	296040	99430	296440	545640	634180			2.64	55912			2.64	69762			-1955.18									3929824
		480	99500	128860	219530	279950	331520	358440	268050	987160	1445920	523640			529	27590	37790	33320	45310	40220	289640	95780	289660	532850	625470			2.65	55882			2.65	70225			-1074.07									4623504
		481	98000	128230	217990	275350	326120	357040	261890	971990	1435580	522250			530	27360	38110	32980	45250	38450	278520	94990	285050	520890	608610			2.66	55897			2.66	69192			-702.967									5423648
		482	93530	124520	215500	276540	326170	351700	260310	966860	1424660	515010			531	26710	36070	32940	44520	38840	273450	91690	276350	511560	599760			2.67	55929			2.67	69253			-483.953									6329312
		483	90970	122670	209640	270260	320030	354730	259830	951700	1411390	514350			532	26540	37320	32370	43560	38170	264930	90180	274400	505840	592700			2.68	55709			2.68	69680			-171.508									7339280
		484	89750	122840	206220	268650	319670	347710	257640	943380	1394700	505470			533	25500	37570	32790	43780	38050	258540	87110	270760	492830	577860			2.69	55710			2.69	68927			228.369									8452192
		485	88720	117690	204190	265980	317840	344950	253890	934020	1381220	506370			534	25110	34990	31740	42000	37440	252050	86630	259260	485580	566380			2.7	56303			2.7	69372			1031.72									9666368
		486	86180	116470	203920	263670	311640	345320	251870	928910	1370960	503960			535	25440	34130	30230	42290	36520	242030	85760	258650	475930	558290			2.71	55937			2.71	69375			2745.38									10980096
		487	84350	114270	197850	269050	309690	339440	245200	923360	1355800	498170			536	24990	33120	30540	40650	35950	238680	84280	250610	468750	547730			2.72	55760			2.72	69314			5140.68									12391376
		488	84710	110670	196400	256300	306950	339510	245050	910330	1338970	494700			537	24880	33100	30810	40410	35590	228540	84270	246740	459530	534060			2.73	55966			2.73	69384			7054.3									13898160
		489	80230	108220	193010	253580	302550	338000	246540	901040	1326040	489160			538	24160	32760	28820	39730	34810	222980	92430	243490	448590	529090			2.74	56208			2.74	69141			7497.05									15498144
		490	77010	107700	188730	250110	300180	331040	246120	899830	1310400	476270			539	24850	33120	31090	39850	34580	218720	79150	234100	443560	521450			2.75	55950			2.75	69004			6541.42									17188960
		491	76450	105920	192990	246990	299240	328230	243470	880030	1294100	479580			540	23500	32770	30260	40130	33890	211720	77530	234120	431160	508860			2.76	55740			2.76	69280			4685.33									18968096
		492	73270	103690	184960	243750	296500	328460	239580	873830	1271850	476920			541	23450	31700	28960	38660	33780	207760	74670	228180	425690	500880			2.77	56368			2.77	69185			1847.78									20832944
		493	71620	100620	182760	242610	294450	325050	236700	866690	1266270	472920			542	23550	31220	27790	39190	33280	200980	73520	223480	416430	504300			2.78	56515			2.78	68822			-2077.26									22780784
		494	71700	99030	180430	238680	288930	323000	235070	856340	1250580	467410			543	23200	30620	28540	37250	32710	194310	73020	214570	405960	478360			2.79	56027			2.79	68737			-5726.37									24808864
		495	75140	96720	176010	236050	288350	318800	235380	853610	1228600	463770			544	23140	29950	26300	36660	31650	191960	70840	213180	402350	471880			2.8	56478			2.8	68673			-6569.09									26914224
		496	67230	95500	171780	234950	280060	317830	232510	838200	1220690	461130			545	22610	30390	26360	37770	30970	186920	70210	208210	392640	462370			2.81	56599			2.81	68864			-3656.41									29093952
		497	66280	93100	170810	232930	279290	314990	231540	829500	1207030	456380			546	22840	29000	26230	35140	31700	181400	68400	205650	377260	457610			2.82	56774			2.82	68955			456.576									31345024
		498	63910	102110	170950	226460	277030	311030	230540	815870	1196210	450720			547	21150	28880	26280	36820	30610	181410	66130	202370	372320	444070			2.83	56406			2.83	68439			1787.54									33664384
		499	71720	89610	165320	225580	273860	309410	226630	811640	1173640	450670			548	20580	27100	25640	35010	30870	172720	64490	197750	368720	435610			2.84	56656			2.84	68886			-732.605									36048896
		500	59890	87530	163420	223060	270640	306490	221720	797670	1167180	443090			549	21690	27000	26090	35010	30240	174380	64500	192320	357880	433750			2.85	56659			2.85	68731			-3827.37									38495312
		501	59720	85960	162250	219270	269700	303930	220440	792390	1154150	441640			550	21730	26190	24780	33510	29400	162450	62600	189530	352400	420250			2.86	56675			2.86	69114			-3420.63									41000480
		502	58060	84420	157100	217450	266860	298470	222170	782550	1136090	437120			551	20380	26380	24300	33630	29570	159570	61970	186010	350150	415570			2.87	56889			2.87	68874			871.756									43561088
		503	56540	83620	156120	212050	260990	297510	218350	772580	1121560	434970			552	19760	25890	23940	32250	28070	153310	60250	183760	339400	403720			2.88	56814			2.88	68476			5574.4									46173776
		504	54320	80280	150890	210700	256470	294520	215880	767740	1106720	432080			553	19850	24100	23230	33340	28090	148050	58160	177960	332620	403480			2.89	56818			2.89	68698			7466.94									48835264
		505	54630	79360	149320	207740	255750	290470	212440	759050	1094820	428370			554	19500	24460	23540	32560	27980	146520	57270	172830	325920	391530			2.9	57118			2.9	68747			6906.8									51542048
		506	52070	78900	145200	202990	253300	286650	210220	747860	1078500	421670			555	18580	24830	23380	30650	27280	139920	55940	169840	319580	387410			2.91	56939			2.91	68848			6744.37									54290720
		507	51580	76770	143930	200390	250070	284550	205190	739580	1067720	416070			556	19800	23500	23400	31180	26740	138640	55420	167140	316580	376560			2.92	57061			2.92	69024			8757.09									57077712
		508	48590	77120	143880	200880	245630	282790	203680	734350	1052200	417240			557	18600	22830	53720	30500	27000	135640	54320	163490	309100	367390			2.93	57034			2.93	68622			11929.6									59899536
		509	48790	73490	143680	198100	243330	277570	201420	719410	1041760	411720			558	19220	22990	22070	31490	25750	132540	54120	158130	302980	358220			2.94	57620			2.94	69186			13873.7									62752496
		510	47930	71540	139540	192900	239870	276280	199160	714800	1022890	408390			559	20040	22560	21770	29750	26110	129430	51530	158080	293550	350920			2.95	57039			2.95	68917			13023.7									65632960
		511	46430	70820	134470	191590	236760	273200	194440	705280	1011320	404070			560	18890	21510	21250	30170	26470	124700	53160	154230	287790	343090			2.96	57164			2.96	69004			9443.71									68537136
		512	44930	71310	130800	188290	234840	271810	193330	696140	997980	397580			561	18410	22050	21000	28670	26190	122900	49750	148780	287570	341910			2.97	57372			2.97	69163			4538.09									71461200
		513	43810	68050	130390	187020	230990	264810	188770	691720	979940	398060			562	17980	20940	20420	28430	24440	116350	50350	148940	279750	332400			2.98	57727			2.98	68866			604.428									74401312
		514	42090	64350	130100	182110	228480	261820	189230	680400	971080	393350			563	18350	22310	20590	27960	24980	116900	47850	144260	274110	328510			2.99	57283			2.99	68903			-110.678									77353456
		515	41600	63810	126690	179890	222870	258560	185870	665990	957570	389450			564	18240	20490	21000	28030	24870	112830	46610	141720	269080	319290			3	57488			3	68850			2827.47									80313632
		516	38620	61970	122590	176760	221680	256990	180430	659780	944230	385820			565	16940	20450	20080	26620	23060	109690	45920	140220	259940	312930			3.01	57094			3.01	69038			7027.61									83277680
		517	39780	60770	122970	172500	216490	252950	179420	656580	923940	381510			566	17660	20440	19900	27060	23630	107540	45090	133870	258240	307630			3.02	57938			3.02	68771			8897.37									86241376
		518	39860	59170	119300	171250	214740	249220	177560	643680	921660	380480			567	17240	19900	19490	26610	22340	104600	44910	133480	250140	303010			3.03	57639			3.03	68995			6876.04									89200448
		519	37680	59120	119350	170210	211960	247690	176910	640920	900000	373060			568	17260	20380	18910	26070	23070	100970	44640	131180	246270	295340			3.04	57920			3.04	69123			2715.46									92150496
		520	38030	58090	114980	165050	207610	236360	171940	629520	883470	374450			569	16740	18510	19380	26340	23150	98860	41690	128520	240230	292490			3.05	58003			3.05	69121			-784.133									95087056
		521	35620	58830	110490	160080	204190	240140	173200	626340	866030	371180			570	15860	17750	18230	26580	22290	97050	42050	123830	230710	282760			3.06	58286			3.06	69038			-2728.1									98005552
		522	35000	55120	111590	157810	202820	237550	167800	606990	860970	368560			571	16620	18550	17850	25690	21880	93080	41310	122030	228440	272990			3.07	58241			3.07	69280			-4046.36									100901328
		523	34600	52750	107360	155980	197680	233880	163930	602040	853530	365450			572	16450	17310	18880	24760	21350	89660	39590	118560	223230	271240			3.08	57887			3.08	68776			-4881.12									103769648
		524	33440	54020	106270	153430	197240	227860	161270	596030	838930	360250			573	15740	18220	17620	24720	21560	92450	39890	118150	217070	262520			3.09	58147			3.09	69139			-3550.07									106605712
		525	31650	51350	103170	147510	190390	227300	167630	588310	821910	358630			574	15460	17340	18290	24670	21420	87940	38260	114570	212590	257740			3.1	58315			3.1	69179			1028.59									109404640
		526	31650	50590	101100	149060	189730	224220	158620	570670	809320	354730			575	14840	16820	17070	23600	20470	85010	38300	111750	207970	251370			3.11	58683			3.11	68809			6714.5									112161472
		527	30340	49970	98980	144370	186140	219750	158460	562820	794420	349810			576	15510	16500	16630	23230	20340	83020	37680	109090	204290	245480			3.12	58558			3.12	69455			9397.16									114871184
		528	29910	49020	96950	143430	182480	221530	155750	556550	783030	344940			577	14800	16810	16400	23400	19620	80100	36030	106630	201350	237930			3.13	58419			3.13	69339			7185.4									117528736
		529	29820	46710	94000	140860	179360	213580	151390	546040	767790	342480			578	14470	16310	17290	22190	18710	77930	35150	105000	194580	234630			3.14	58601			3.14	69755			2458.52									120129024
		530	27960	45510	91920	136750	173650	207000	150330	535650	758020	341670			579	14250	15400	15990	22430	18980	78350	35410	99640	189770	227420			3.15	58567			3.15	69112			-826.369									122666944
		531	29170	44700	92850	134600	167400	206550	149380	528700	742880	338390			580	13980	15210	15870	22230	19370	73440	34350	97570	183640	222270			3.16	58768			3.16	69655			-1255.14									125137376
		532	26570	44040	89950	131500	170560	199370	141270	526110	729320	336940			581	14180	14520	15380	21540	18860	74330	34000	94690	180630	218520			3.17	58611			3.17	69024			-611.164									127535152
		533	26910	42900	86850	128650	167480	199520	141420	519100	716200	332010			582	14270	15690	15510	21470	18050	70310	33190	95550	179550	211620			3.18	58692			3.18	69259			-816.385									129855168
		534	25900	40830	85260	126790	164360	195990	139920	506210	707560	329870			583	13290	14640	15540	21970	18560	69750	32930	89790	172140	208750			3.19	58715			3.19	69282			-1452.58									132092384
		535	26220	40830	82460	123060	158490	191030	138630	502990	696870	329810			584	13570	14570	15880	19770	18160	67750	32120	89120	170960	201930			3.2	58753			3.2	69353			-822.562									134241760
		536	25000	40180	82290	120720	157730	187910	136940	492250	686500	325210			585	13520	14550	14670	20290	17930	66130	31170	87630	165300	200920			3.21	58088			3.21	69743			1380.41									136298384
		537	24150	39450	79850	117400	154860	181690	132840	486790	676310	322460			586	13690	14190	14660	20240	17500	64610	30170	85680	162990	194570			3.22	58378			3.22	69311			3505.49									138257392
		538	23230	37760	78320	117400	151540	181140	131960	479350	663100	321860			587	12710	13820	14730	20600	17260	61750	29280	83340	157370	190110			3.23	59274			3.23	69271			3969.81									140114016
		539	23620	36270	77320	113590	149470	180700	130150	471460	652990	314740			588	13020	14210	13790	20930	16860	62410	29750	83650	153270	187000			3.24	58841			3.24	69475			2970.78									141863712
		540	23220	36250	76000	113210	145280	175220	128710	465200	644880	315660			589	12140	13030	14070	19430	17090	59250	28910	78990	146560	180940			3.25	58603			3.25	69180			1812.78									143502016
		541	21770	36370	73300	111160	142620	172890	126540	457670	639710	316690			590	12440	12450	13810	18990	16520	59500	27760	79000	146800	179910			3.26	58836			3.26	69535			1133.87									145024688
		542	21540	34280	73870	108350	140820	170570	126000	452610	624310	309340			591	12450	12280	13880	19340	16780	58220	26890	75760	142410	171320			3.27	58985			3.27	69464			475.318									146427664
		543	21250	34250	70390	107180	137890	164880	124430	442090	614230	308180			592	11870	12730	13720	17980	16240	57120	27260	75440	142180	167650			3.28	58738			3.28	69727			-527.299									147707104
		544	21670	33260	69150	103140	133380	164480	121010	439700	607800	306580			593	11620	12130	12690	18850	16240	54220	26460	75080	139460	164240			3.29	58262			3.29	69602			-1193.49									148859440
		545	20550	56870	67520	102900	134600	162020	120010	432240	597010	300410			594	11710	12050	12730	17840	15960	53980	25780	72070	131230	161020			3.3	58570			3.3	69063			-370.191									149881328
		546	20130	32290	65310	101720	129970	160280	115610	431400	592120	306840			595	11810	11590	12300	64420	16270	52900	25180	70790	131240	156790			3.31	59119			3.31	69785			2228.11									150769744
		547	19820	30940	64030	98270	127140	157530	113930	423090	581070	303330			596	11680	11760	13090	16700	15620	50450	24620	70680	130270	151720			3.32	58238			3.32	69985			5422.05									151522000
		548	19700	29890	64150	96940	126710	152310	111590	415590	576610	307710			597	11410	11910	12010	17210	14960	50000	24670	68160	125470	148350			3.33	58587			3.33	69137			7232.13									152135616
		549	18660	29940	61200	95570	122990	148040	113000	413750	566990	299650			598	11200	10820	12100	17620	15180	49010	23410	67380	121910	153400			3.34	58744			3.34	69305			6202.56									152608592
		550	19160	28920	59570	92750	122150	147430	110200	410070	558670	299480			599	10780	11460	11450	17340	14520	47490	23770	65530	129950	141580			3.35	58716			3.35	69142			2497.73									152939184
		551	18380	28030	58370	90110	117210	143150	108260	402670	551710	301950			600	10720	11620	11870	16740	14460	47690	23790	64630	116330	141570			3.36	58575			3.36	69607			-1959.6									153126064
		552	18440	27500	58170	91100	116520	141820	104270	392900	544120	297610			601	10810	10850	11790	16650	14820	46530	22970	65340	114720	137360			3.37	58251			3.37	68836			-4661.63									153168320
		553	16980	26950	55800	87240	114730	136590	102960	390220	536890	294600			602	10460	10570	11930	16220	14170	45190	22260	62500	111900	133570			3.38	58562			3.38	69183			-4401.05									153065328
		554	17410	25930	55740	87380	111670	138330	100000	388260	528670	297980			603	9410	10390	11800	16140	14420	44440	21500	60170	110100	131620			3.39	58334			3.39	69139			-2266.95									152816976
		555	17340	25310	53820	83660	110960	134220	98510	381070	520440	295960			604	10370	9810	10470	15650	13870	44570	22130	60330	107910	127130			3.4	58347			3.4	69820			-598.473									152423552
		556	15870	25680	53340	81520	109230	133050	98350	376490	513980	293800			605	9800	10450	10770	16120	14580	42950	21670	58860	106000	123820			3.41	58427			3.41	68884			-797.33									151885664
		557	16470	24620	51460	80500	105000	131400	97340	370560	510800	294030			606	9390	10350	11180	16080	14180	43680	20830	57690	102500	119690			3.42	58606			3.42	68818			-2269.6									151204464
		558	16030	24730	51800	79180	103940	127280	98310	367200	505780	291910			607	9560	9730	11140	15210	13790	41900	20980	57960	100790	117560			3.43	58136			3.43	68532			-3483.79									150381392
		559	15880	23570	48760	77620	102590	124230	96870	363290	501160	291610			608	9480	9470	11690	15310	13850	41670	20710	54740	99260	116970			3.44	58255			3.44	68989			-3628.11									149418384
		560	15130	22660	49370	76460	99840	123160	94280	362190	491660	289810			609	9500	10120	11110	15760	13650	41730	19980	55950	95840	112570			3.45	57639			3.45	69066			-2905.03									148317776
		561	14520	23160	48180	74590	98720	122250	94510	358770	485450	285510			610	10000	9630	10800	15700	12850	41060	19100	53100	95230	110470			3.46	58027			3.46	69226			-1650.26									147082288
		562	15030	21930	46220	71820	94340	119500	95600	356810	478910	282980			611	9760	9380	10560	14530	13010	39760	20000	53130	92410	108700			3.47	58768			3.47	69108			-49.625									145715056
		563	14060	22780	45930	70470	94370	117240	91950	345060	470530	280950			612	9640	9640	11130	14310	13460	40290	18770	50740	92000	103870			3.48	58381			3.48	69208			1075.55									144219552
		564	14030	20970	44910	70180	102150	114670	90000	343700	466960	290040			613	9330	8970	10130	14300	12980	38700	19150	50620	89180	103140			3.49	58847			3.49	68889			77.1172									142599632
		565	13750	21200	44220	67780	91310	111160	89420	337860	455310	277660			614	9020	9640	10450	13780	12730	37780	18940	49440	86830	102080			3.5	58708			3.5	69097			-3989.62									140859504
		566	13080	20400	43050	68490	90010	109410	87760	331950	455680	274690			615	9540	8580	9630	13850	12930	37570	18360	66640	84930	100400			3.51	58314			3.51	69114			-9726.72									139003696
		567	13010	20230	41990	65540	87560	108100	86170	328490	447760	273860			616	8910	9180	9990	13880	13110	37080	19040	55910	83310	97890			3.52	58560			3.52	69361			-14083.9									137037040
		568	13460	18930	42250	63890	86250	106050	85970	322710	438530	270760			617	8750	8800	9680	13810	12850	35590	18050	48340	81810	95300			3.53	58428			3.53	69391			-15024.2									134964656
		569	13270	19190	40880	62860	83520	101090	82450	321530	433010	265960			618	8280	8830	9780	13390	12540	35040	17230	47250	80520	92970			3.54	58518			3.54	69018			-13071.1									132791904
		570	13110	18720	40760	62360	83150	101560	80600	315460	425860	264040			619	8830	8860	10530	13860	12090	34340	17570	46100	78490	91310			3.55	58523			3.55	68975			-10000.3									130524368
		571	11510	18550	39100	60120	82030	99100	78930	306420	419020	262230			620	8100	7620	9700	13040	12860	35030	17180	46370	77440	88540			3.56	58426			3.56	68823			-6728.19									128167872
		572	12300	17250	37620	58500	79510	97240	76980	306520	414020	258770			621	8310	7990	9300	13390	12450	33930	16880	44940	77080	84550			3.57	58657			3.57	68879			-3318.59									125728400
		573	12140	17110	36620	56260	76340	94800	74790	304280	408850	259900			622	8560	8790	8930	13660	11800	34220	16740	43480	74240	84140			3.58	58601			3.58	69548			-633.021									123212032
		574	11950	16220	36160	56250	76620	94100	74460	300230	404330	253840			623	8170	8540	9300	13540	12370	33720	16240	42670	72990	82300			3.59	58698			3.59	69397			-448.053									120624976
		575	11200	16580	34340	56470	73050	92220	70970	294720	396920	253280			624	7640	8520	9090	13050	12090	32860	16750	43660	69560	78890			3.6	58965			3.6	69448			-3085.93									117973520
		576	11720	16410	33200	53150	72170	90080	69680	290010	390580	255780			625	7760	8730	8990	13230	11330	32210	15690	43460	69460	78720			3.61	58593			3.61	69386			-5803.98									115264000
		577	11280	15360	33840	53150	70630	88650	69210	284690	386590	251890			626	8110	8430	9410	12030	11710	31720	15500	41680	66820	77240			3.62	59047			3.62	69800			-5018.03									112502752
		578	10550	14930	32430	51980	70100	87590	69530	284980	379510	249540			627	7540	7990	9260	13030	12060	31470	16150	41690	66590	73600			3.63	59037			3.63	69958			-397.938									109696080
		579	10710	15150	31610	51120	65670	84060	65690	282210	374130	247940			628	7780	8260	8870	12730	11700	30610	15840	40080	64890	73330			3.64	59030			3.64	69966			4284.09									106850240
		580	10550	15020	31200	50910	67200	84480	64700	279480	372730	245920			629	7540	8370	9060	12670	11960	31140	15430	39560	65010	71000			3.65	59408			3.65	69877			5101.18									103971392
		581	10720	14720	29930	47930	73830	83010	64720	274480	367910	244730			630	7830	8190	8980	12330	11140	30310	14810	38440	61550	67530			3.66	58609			3.66	69932			2193.33									101065552
		582	9920	14460	29780	46560	63640	78880	63070	272030	360750	246500			631	7040	8200	8490	11910	11160	29530	14400	40530	60880	68200			3.67	59442			3.67	69981			-787.502									98138640
		583	9540	13910	28550	47890	62030	77980	62080	271260	356740	247300			632	6960	7790	8400	12390	12200	29870	14400	38660	60390	65480			3.68	59568			3.68	70551			-1120.69									95196304
		584	10100	12910	28450	44770	61150	75700	59770	262580	353800	245160			633	7130	8710	8770	11160	11210	29590	14060	38220	60210	64640			3.69	59186			3.69	70442			242.275									92244080
		585	10310	13380	27880	44490	60240	74860	59650	263130	352480	239530			634	7610	8740	8520	12260	11470	28640	14940	37380	58230	62800			3.7	59963			3.7	70354			655.037									89287184
		586	9070	13880	27750	42760	58810	72490	58160	261210	344070	241410			635	6860	9500	8110	12040	11480	29020	14830	37290	56550	61220			3.71	60105			3.71	70540			-675.039									86330640
		587	9610	13160	28480	41590	56680	71530	56000	256220	341950	244190			636	6670	9450	8140	12530	11240	27660	14700	36380	56150	60430			3.72	59789			3.72	70672			-2235.29									83379136
		588	10270	12570	26340	41450	54060	69610	55940	251830	336650	243930			637	6760	9480	8880	11990	11200	27870	13980	36160	54460	59730			3.73	60133			3.73	70682			-2817.45									80437072
		589	9230	12660	25170	39380	54460	70780	54920	249270	335410	247180			638	7910	9600	8630	11170	11320	27490	14740	36070	56320	57420			3.74	60241			3.74	70390			-3060.07									77508592
		590	8750	12110	24440	39210	53140	68160	53320	244870	331030	238920			639	7030	10140	8500	11670	11700	28450	13800	36270	53850	55630			3.75	59916			3.75	70807			-3817.82									74597376
		591	8800	12130	24220	38950	52320	66280	52490	243260	330880	238720			640	7020	10430	8260	11420	11420	27570	14160	36980	53260	56080			3.76	60208			3.76	70660			-4100.29									71706880
		592	8770	11670	23000	37920	50620	64990	50860	242200	325540	240730			641	7120	10380	8710	11830	11790	27020	13820	36960	52310	54420			3.77	60247			3.77	71004			-1942.57									68840144
		593	8690	12430	23910	37300	50270	63500	49640	239550	321490	237970			642	7370	10780	8650	11320	11370	27730	13990	37050	53780	54340			3.78	60637			3.78	70737			2800.1									65999872
		594	9130	10610	22850	35570	48630	62510	48820	236550	322400	239470			643	6100	10990	8770	12090	10550	28340	14220	35270	52600	52840			3.79	60896			3.79	71110			7707.46									63188432
		595	8700	11510	23140	35440	47940	60880	48610	233100	321320	238060			644	7250	11100	8620	12000	11600	27650	14620	36550	50320	51800			3.8	61284			3.8	71727			10339.1									60407728
		596	8140	11150	20810	34140	46860	59700	49870	231200	314300	240000			645	7580	11080	8760	11050	12350	27830	14080	35670	52210	49430			3.81	61238			3.81	72155			10746.8									57659440
		597	7740	10260	20950	34010	46150	57630	46480	230620	310830	235860			646	7630	10720	8710	11600	12240	27510	14290	36450	49490	50200			3.82	61367			3.82	71705			10694.3									54944800
		598	7620	11370	21410	33740	44070	57450	47170	225010	307610	239110			647	7170	11050	8930	11300	12150	28600	14280	35190	50400	50350			3.83	61991			3.83	71653			10902.1									52264768
		599	7810	9940	20610	32390	43890	54920	44700	225180	306240	238240			648	7710	11060	8750	11910	12230	28190	14420	37500	54780	48910			3.84	61891			3.84	71945			10273.3									49619888
		600	7820	9950	19770	31960	42800	54150	44050	224760	304110	239890			649	7170	10370	8610	12040	12490	27860	13980	36600	49800	48880			3.85	62146			3.85	71929			8100.18									47010528
															650	7900	11370	9420	12040	12690	27830	13700	37050	50090	47050			3.86	62305			3.86	72328			5897.61									44436576
																												3.87	62354			3.87	72280			5910.57									41897776
				Fig. 2h		COF-818			COF-919			M-TPy			M-TPh			M-TPA										3.88	62638			3.88	72535			8003.58									39393616
						wavenumber	intensity		wavenumber	intensity		wavenumber	intensity		wavenumber	intensity		wavenumber	intensity									3.89	62818			3.89	72683			9163.08									36923296
						499.473	68.9386		499.473	59.1148		499.473	75.198		499.473	63.2157		499.473	55.912									3.9	62970			3.9	73115			6700.94									34485872
						501.401	68.8318		501.401	59.0272		501.401	74.7815		501.401	63.8621		501.401	53.9047									3.91	63025			3.91	73045			1499.07									32080176
						503.33	68.6102		503.33	58.8155		503.33	74.2872		503.33	66.8955		503.33	51.7867									3.92	63312			3.92	73090			-2590.22									29704944
						505.258	68.5578		505.258	58.7114		505.258	73.953		505.258	70.4922		505.258	50.77									3.93	63369			3.93	73425			-2573.75									27358768
						507.187	68.4107		507.187	58.6556		507.187	72.7604		507.187	72.7358		507.187	50.9579									3.94	63708			3.94	73131			826.777									25040224
						509.115	68.0204		509.115	58.4833		509.115	70.8549		509.115	73.0261		509.115	50.1196									3.95	63657			3.95	73618			4111.23									22747808
						511.044	67.5787		511.044	58.2893		511.044	69.4082		511.044	71.5503		511.044	47.9002									3.96	64470			3.96	73928			4358.15									20479952
						512.972	67.0383		512.972	58.0098		512.972	67.5325		512.972	68.0343		512.972	44.2734									3.97	64558			3.97	74681			1563.44									18235184
						514.901	66.4294		514.901	57.7488		514.901	66.9788		514.901	62.422		514.901	40.04									3.98	64676			3.98	74222			-1817.84									16012112
						516.829	65.7164		516.829	57.4993		516.829	67.9304		516.829	53.4463		516.829	35.0646									3.99	64825			3.99	74569			-3146.79									13809360
						518.758	65.4322		518.758	57.2686		518.758	68.7373		518.758	41.3616		518.758	33.3618									4	65540			4	74256			-1646.14									11625760
						520.686	64.9669		520.686	57.0189		520.686	72.7536		520.686	31.4715		520.686	35.5447									4.01	64655			4.01	74832			1115.24									9460240
						522.615	64.7562		522.615	56.9423		522.615	76.9766		522.615	30.9317		522.615	41.0505									4.02	65455			4.02	74904			2464.7									7311888
						524.543	64.843		524.543	56.9854		524.543	80.6142		524.543	39.1564		524.543	46.7744									4.03	65306			4.03	75346			756.609									5180112
						526.471	65.1285		526.471	57.1093		526.471	83.5425		526.471	51.578		526.471	50.885									4.04	65655			4.04	75664			-3179.62									3064448
						528.4	65.5587		528.4	57.3702		528.4	85.8675		528.4	62.8295		528.4	51.4905									4.05	65757			4.05	75958			-6621.29									964768
						530.328	66.0153		530.328	57.8423		530.328	87.3957		530.328	71.3117		530.328	49.5414									4.06	65993			4.06	76218			-7259.1									-1118784
						532.257	66.3124		532.257	58.2713		532.257	88.336		532.257	76.888		532.257	46.043									4.07	66497			4.07	76415			-5131.8									-3185808
						534.185	66.2855		534.185	58.6769		534.185	89.0786		534.185	80.516		534.185	41.98									4.08	66762			4.08	76455			-2300.35									-5235520
						536.114	65.7991		536.114	58.9522		536.114	89.5428		536.114	82.9317		536.114	38.3911									4.09	67102			4.09	76646			-713.037									-7266864
						538.042	64.8604		538.042	58.9497		538.042	89.9121		538.042	84.4566		538.042	37.1331									4.1	67146			4.1	77204			-587.889									-9278400
						539.971	63.623		539.971	58.5833		539.971	89.9671		539.971	85.0172		539.971	40.7305									4.11	67373			4.11	77139			-824.078									-11268320
						541.899	62.3244		541.899	58.0511		541.899	90.1185		541.899	85.0397		541.899	50.26									4.12	68000			4.12	76911			-534.037									-13234592
						543.828	61.2993		543.828	57.4941		543.828	90.2767		543.828	84.7842		543.828	61.3051									4.13	68478			4.13	77478			213.447									-15174720
						545.756	60.6707		545.756	56.6909		545.756	90.354		545.756	85.3652		545.756	69.09									4.14	68422			4.14	77418			936.4									-17085936
						547.685	60.663		547.685	56.0095		547.685	90.288		547.685	86.9763		547.685	72.3017									4.15	68133			4.15	77676			1402.89									-18965072
						549.613	61.1892		549.613	55.797		549.613	90.2425		549.613	88.4211		549.613	72.2867									4.16	68828			4.16	78284			1503.48									-20808736
						551.542	61.8511		551.542	55.9674		551.542	90.1469		551.542	88.994		551.542	70.7753									4.17	68934			4.17	78667			874.691									-22613184
						553.47	62.6408		553.47	56.4042		553.47	90.0757		553.47	89.1655		553.47	68.7515									4.18	69339			4.18	78917			-811.391									-24374400
						555.398	63.8008		555.398	57.0383		555.398	89.808		555.398	89.0895		555.398	67.1322									4.19	69817			4.19	79012			-3134.82									-26088160
						557.327	65.229		557.327	57.8616		557.327	89.6299		557.327	88.8543		557.327	65.0891									4.2	70244			4.2	79294			-4866.43									-27749936
						559.255	66.4067		559.255	58.791		559.255	89.457		559.255	88.0121		559.255	62.2144									4.21	70093			4.21	79851			-4853.2									-29355088
						561.184	66.8662		561.184	59.6703		561.184	89.1817		561.184	86.5774		561.184	60.3724									4.22	70637			4.22	80498			-2909.16									-30898800
						563.112	66.8342		563.112	60.4015		563.112	88.946		563.112	84.8577		563.112	58.578									4.23	70862			4.23	80735			168.375									-32376064
						565.041	66.6873		565.041	60.9955		565.041	88.5891		565.041	83.7183		565.041	56.3368									4.24	71091			4.24	80671			3202.72									-33781888
						566.969	66.5206		566.969	61.258		566.969	88.0282		566.969	83.4632		566.969	53.4532									4.25	71452			4.25	80995			5094.73									-35111184
						568.898	66.5154		568.898	61.4517		568.898	87.3786		568.898	84.1188		568.898	49.3335									4.26	71937			4.26	81017			5012.3									-36358880
						570.826	66.5661		570.826	61.5325		570.826	86.0275		570.826	85.2421		570.826	45.8352									4.27	72414			4.27	81612			2723.79									-37519952
						572.755	66.6848		572.755	61.5066		572.755	84.3222		572.755	86.6003		572.755	42.3312									4.28	73259			4.28	82310			-996.719									-38589472
						574.683	66.7935		574.683	61.4544		574.683	82.5271		574.683	87.714		574.683	41.1437									4.29	73541			4.29	82573			-4536.58									-39562672
						576.612	66.7962		576.612	61.424		576.612	81.2799		576.612	88.705		576.612	44.2695									4.3	73884			4.3	82292			-6330.57									-40434928
						578.54	66.5724		578.54	61.2826		578.54	80.9997		578.54	89.4326		578.54	51.7226									4.31	74294			4.31	82976			-5673.92									-41201920
						580.468	66.3053		580.468	61.1408		580.468	82.0298		580.468	89.9092		580.468	61.4118									4.32	74766			4.32	83324			-2791.92									-41859520
						582.397	66.2998		582.397	61.105		582.397	83.7535		582.397	90.1311		582.397	69.2803									4.33	74851			4.33	83894			1458.04									-42404064
						584.325	66.6713		584.325	61.0805		584.325	85.614		584.325	90.4294		584.325	73.5122									4.34	75884			4.34	83939			5624.16									-42832176
						586.254	67.2545		586.254	60.9393		586.254	87.0367		586.254	90.7166		586.254	75.0145									4.35	75966			4.35	84205			7830.21									-43140928
						588.182	67.8925		588.182	60.7939		588.182	87.9999		588.182	90.9255		588.182	75.0829									4.36	76336			4.36	84722			6916.99									-43327824
						590.111	68.4191		590.111	60.7231		590.111	88.5228		590.111	90.9133		590.111	74.5781									4.37	77225			4.37	84950			3948.56									-43390944
						592.039	68.9679		592.039	60.9329		592.039	88.9329		592.039	90.8305		592.039	74.0153									4.38	78323			4.38	85703			2002.46									-43328880
						593.968	69.6008		593.968	61.4216		593.968	89.1129		593.968	90.5584		593.968	73.7118									4.39	78292			4.39	86626			3460.49									-43140768
						595.896	70.1348		595.896	61.9724		595.896	89.2219		595.896	90.0151		595.896	73.5425									4.4	79012			4.4	87052			7267.63									-42826400
						597.825	70.506		597.825	62.496		597.825	89.2473		597.825	89.0003		597.825	73.3002									4.41	79531			4.41	87016			9524.65									-42386208
						599.753	70.7302		599.753	62.9619		599.753	89.2645		599.753	87.3497		599.753	73.0312									4.42	79945			4.42	87715			7298.7									-41821264
						601.682	70.8308		601.682	63.325		601.682	89.1695		601.682	84.5052		601.682	72.6744									4.43	81303			4.43	88328			1551.74									-41133264
						603.61	70.7769		603.61	63.6709		603.61	89.1035		603.61	79.6446		603.61	72.3119									4.44	81722			4.44	88859			-4117.12									-40324752
						605.539	70.6104		605.539	63.9621		605.539	88.8573		605.539	72.9117		605.539	71.8855									4.45	81870			4.45	89060			-7232.06									-39398800
						607.467	70.5227		607.467	64.0746		607.467	88.5545		607.467	71.0742		607.467	71.465									4.46	83387			4.46	89772			-8147.52									-38359296
						609.395	70.6474		609.395	64.006		609.395	87.8954		609.395	78.0067		609.395	71.0599									4.47	83727			4.47	90663			-8152.21									-37210784
						611.324	71.1373		611.324	63.9332		611.324	86.7157		611.324	84.8888		611.324	70.616									4.48	84722			4.48	90918			-7223.2									-35958528
						613.252	71.7408		613.252	63.797		613.252	85.4449		613.252	86.256		613.252	69.9986									4.49	85389			4.49	91494			-4720.76									-34608480
						615.181	72.1196		615.181	63.7429		615.181	85.2772		615.181	84.9592		615.181	69.1714									4.5	85955			4.5	91712			-1652.91									-33167216
						617.109	72.3651		617.109	63.9727		617.109	85.704		617.109	83.2494		617.109	68.1589									4.51	86822			4.51	93133			-544.053									-31642048
						619.038	72.7443		619.038	64.3515		619.038	85.6857		619.038	82.874		619.038	67.4473									4.52	87748			4.52	93364			-2374.47									-30040800
						620.966	73.1366		620.966	64.5071		620.966	84.67		620.966	84.0394		620.966	68.1249									4.53	89257			4.53	93915			-4768.21									-28371968
						622.895	73.3428		622.895	64.4822		622.895	82.7251		622.895	84.2024		622.895	71.3988									4.54	90070			4.54	94742			-4561.19									-26644512
						624.823	73.1889		624.823	64.3427		624.823	79.9664		624.823	82.0081		624.823	75.5733									4.55	91021			4.55	96026			-1927.33									-24867984
						626.752	72.927		626.752	64.1842		626.752	77.1454		626.752	78.074		626.752	77.9738									4.56	91204			4.56	95930			-540.939									-23052304
						628.68	72.7103		628.68	63.9845		628.68	74.8758		628.68	74.2618		628.68	78.5015									4.57	92565			4.57	96566			-3078.57									-21207824
						630.609	72.6215		630.609	63.8324		630.609	73.8068		630.609	75.157		630.609	78.234									4.58	94185			4.58	98035			-7647.65									-19345232
						632.537	72.6122		632.537	63.7259		632.537	74.4538		632.537	80.3615		632.537	77.9143									4.59	95139			4.59	98487			-9884.88									-17475520
						634.466	72.6471		634.466	63.6773		634.466	76.9869		634.466	85.0079		634.466	77.6935									4.6	95579			4.6	99611			-8211.65									-15609840
						636.394	72.735		636.394	63.7593		636.394	79.1958		636.394	87.4014		636.394	77.3968									4.61	97149			4.61	100386			-5559.9									-13759536
						638.322	72.8552		638.322	64.0398		638.322	78.5817		638.322	88.0568		638.322	77.0953									4.62	98505			4.62	101248			-5415.84									-11935984
						640.251	72.849		640.251	64.2729		640.251	75.2038		640.251	87.8428		640.251	77.6226									4.63	99514			4.63	102368			-7348.62									-10150608
						642.179	72.8697		642.179	64.4022		642.179	74.1535		642.179	87.5953		642.179	78.484									4.64	101503			4.64	102723			-7697.11									-8414688
						644.108	73.0001		644.108	64.4658		644.108	77.6035		644.108	87.3232		644.108	78.7926									4.65	102365			4.65	104356			-4306.77									-6739424
						646.036	73.1869		646.036	64.6425		646.036	81.8656		646.036	87.1257		646.036	79.1126									4.66	103557			4.66	105499			800.012									-5135728
						647.965	73.3539		647.965	64.8935		647.965	84.672		647.965	86.4321		647.965	79.1006									4.67	105574			4.67	105696			3873.39									-3614192
						649.893	73.5047		649.893	65.247		649.893	86.4578		649.893	84.4351		649.893	79.0233									4.68	106399			4.68	107232			3492.62									-2185104
						651.822	73.5433		651.822	65.6446		651.822	87.4939		651.822	80.6027		651.822	79.0527									4.69	107849			4.69	108470			1332.58									-858160
						653.75	73.4963		653.75	66.0035		653.75	88.0139		653.75	75.325		653.75	79.133									4.7	109490			4.7	108837			-388.121									357376
						655.679	73.512		655.679	66.2264		655.679	88.0935		655.679	71.2824		655.679	79.1626									4.71	111046			4.71	111076			-867.469									1452912
						657.607	73.6274		657.607	66.378		657.607	88.0383		657.607	72.3547		657.607	79.2663									4.72	113032			4.72	111720			-110.201									2420544
						659.536	73.6757		659.536	66.4324		659.536	87.8089		659.536	77.4337		659.536	79.3724									4.73	114061			4.73	112962			2138.6									3253088
						661.464	73.7246		661.464	66.4844		661.464	87.4585		661.464	82.181		661.464	79.5701									4.74	115842			4.74	114486			5729.56									3944224
						663.393	73.7949		663.393	66.5208		663.393	86.9764		663.393	84.426		663.393	79.8556									4.75	117636			4.75	115758			9021.95									4488496
						665.321	73.8872		665.321	66.5972		665.321	86.5925		665.321	84.8495		665.321	80.0791									4.76	119186			4.76	117017			9870.7									4881360
						667.25	73.8788		667.25	66.5957		667.25	85.7777		667.25	83.9869		667.25	79.8122									4.77	120866			4.77	118352			7978.85									5119328
						669.178	73.8221		669.178	66.4487		669.178	82.3807		669.178	81.0028		669.178	79.5723									4.78	123191			4.78	118749			5271.37									5199872
						671.106	73.9244		671.106	66.5729		671.106	80.0968		671.106	80.8908		671.106	80.1949									4.79	124376			4.79	121264			3350.37									5121600
						673.035	73.9421		673.035	66.6536		673.035	76.8756		673.035	82.3484		673.035	80.4776									4.8	126512			4.8	122041			1421.93									4884176
						674.963	73.8449		674.963	66.6428		674.963	73.9517		674.963	84.1905		674.963	80.5946									4.81	129039			4.81	124203			-2164.24									4488432
						676.892	73.7952		676.892	66.6741		676.892	74.376		676.892	85.186		676.892	80.7062									4.82	130719			4.82	125525			-6663.74									3936352
						678.82	73.7969		678.82	66.7903		678.82	78.2803		678.82	85.0353		678.82	80.75									4.83	131602			4.83	127345			-8713.75									3231072
						680.749	73.786		680.749	66.8992		680.749	82.2428		680.749	84.0882		680.749	80.9077									4.84	134270			4.84	128497			-6074.12									2376896
						682.677	73.6554		682.677	66.8955		682.677	84.0651		682.677	82.1454		682.677	80.9934									4.85	136345			4.85	129984			-683.033									1379360
						684.606	73.4488		684.606	66.898		684.606	84.3131		684.606	79.5856		684.606	80.9767									4.86	137956			4.86	131875			3187.92									245072
						686.534	73.2281		686.534	66.9344		686.534	84.3942		686.534	76.7621		686.534	81.0083									4.87	139728			4.87	133243			3610.96									-1018176
						688.463	73.0199		688.463	66.9376		688.463	85.2389		688.463	73.4772		688.463	81.0034									4.88	141407			4.88	135177			2641.77									-2401440
						690.391	72.8013		690.391	66.8733		690.391	86.3652		690.391	70.2553		690.391	80.9126									4.89	143884			4.89	136906			2967.71									-3894768
						692.32	72.6005		692.32	66.8374		692.32	87.1524		692.32	68.1462		692.32	80.7815									4.9	146218			4.9	138785			4116.76									-5487056
						694.248	72.4345		694.248	66.8552		694.248	87.2002		694.248	67.738		694.248	80.6163									4.91	147450			4.91	139766			3222.7									-7166352
						696.177	72.2984		696.177	66.9461		696.177	86.8322		696.177	69.079		696.177	80.4444									4.92	149739			4.92	142123			-784.027									-8919648
						698.105	72.1488		698.105	67.0746		698.105	86.5539		698.105	71.2617		698.105	80.2947									4.93	151622			4.93	142739			-5168									-10733088
						700.033	72.0783		700.033	67.2985		700.033	86.8919		700.033	73.0575		700.033	80.112									4.94	153714			4.94	145191			-6199.41									-12592000
						701.962	72.1121		701.962	67.5083		701.962	87.5443		701.962	74.1922		701.962	79.645									4.95	155570			4.95	146738			-3198.27									-14480992
						703.89	72.2288		703.89	67.6539		703.89	88.1437		703.89	75.1748		703.89	78.9115									4.96	157662			4.96	148082			1052.31									-16384032
						705.819	72.3919		705.819	67.7205		705.819	88.395		705.819	76.5061		705.819	77.5607									4.97	159040			4.97	149446			3509.75									-18284496
						707.747	72.5597		707.747	67.7363		707.747	88.5055		707.747	78.2858		707.747	75.3572									4.98	160768			4.98	151737			3455.9									-20165312
						709.676	72.6657		709.676	67.6354		709.676	88.4423		709.676	80.0805		709.676	74.2043									4.99	161841			4.99	152618			1878.44									-22008960
						711.604	72.5825		711.604	67.4532		711.604	88.3364		711.604	81.3294		711.604	76.237									5	164105			5	154687			-433.27									-23797744
						713.533	72.0989		713.533	67.1198		713.533	88.2366		713.533	81.5672		713.533	78.2174									5.01	165690			5.01	155936			-3150.25									-25513696
						715.461	71.3204		715.461	66.6394		715.461	88.2168		715.461	80.8821		715.461	77.4778									5.02	166837			5.02	157451			-5313.53									-27138848
						717.39	70.5719		717.39	66.0236		717.39	88.1166		717.39	79.4864		717.39	74.9999									5.03	168465			5.03	158876			-5405.88									-28655248
						719.318	70.0838		719.318	65.4206		719.318	87.9346		719.318	78.1099		719.318	71.1646									5.04	170170			5.04	160286			-3090.71									-30045072
						721.247	69.9033		721.247	65.0202		721.247	87.5406		721.247	76.8115		721.247	66.1153									5.05	171117			5.05	161396			-144.105									-31290768
						723.175	69.9526		723.175	64.9605		723.175	87.0803		723.175	74.9961		723.175	63.7038									5.06	172123			5.06	162616			1166.43									-32375104
						725.104	70.078		725.104	65.129		725.104	86.3646		725.104	72.1183		725.104	68.366									5.07	172571			5.07	164315			443.176									-33281408
						727.032	70.1288		727.032	65.3909		727.032	85.0242		727.032	69.0614		727.032	76.7333									5.08	173354			5.08	166004			-784.979									-33993536
						728.96	69.9712		728.96	65.5515		728.96	82.2366		728.96	68.1736		728.96	82.4943									5.09	173520			5.09	165535			-1327.83									-34496000
						730.889	69.5599		730.889	65.5251		730.889	77.7805		730.889	70.6132		730.889	85.0761									5.1	174634			5.1	166870			-1820.03									-34774160
						732.817	69.0832		732.817	65.3515		732.817	73.5933		732.817	74.0703		732.817	86.1667									5.11	175335			5.11	168580			-3487.97									-34814208
						734.746	68.8076		734.746	65.286		734.746	72.2881		734.746	76.7306		734.746	86.6697									5.12	175559			5.12	168155			-6068.99									-34603376
						736.674	68.8007		736.674	65.4891		736.674	74.6124		736.674	78.6003		736.674	86.9847									5.13	175514			5.13	169103			-7882.09									-34129904
						738.603	69.28		738.603	66.0658		738.603	78.5227		738.603	79.6527		738.603	87.222									5.14	175983			5.14	168716			-7961.24									-33383232
						740.531	70.4482		740.531	66.8547		740.531	81.0602		740.531	79.7587		740.531	87.3669									5.15	175640			5.15	171661			-7245.29									-32354000
						742.46	71.9074		742.46	67.709		742.46	82.5792		742.46	79.6389		742.46	87.4397									5.16	175207			5.16	170316			-7168.54									-31034128
						744.388	73.3402		744.388	68.4786		744.388	83.6974		744.388	79.9086		744.388	87.4528									5.17	175469			5.17	170355			-7669.91									-29417008
						746.317	74.6231		746.317	69.1444		746.317	84.4399		746.317	80.378		746.317	87.4252									5.18	174946			5.18	170773			-7436.06									-27497344
						748.245	75.5253		748.245	69.658		748.245	84.5124		748.245	80.2055		748.245	87.477									5.19	174790			5.19	170245			-5987.4									-25271328
						750.174	76.1014		750.174	70.0056		750.174	84.131		750.174	79.4587		750.174	87.5616									5.2	173831			5.2	170585			-4543.22									-22736704
						752.102	76.4894		752.102	70.1861		752.102	83.3613		752.102	78.5063		752.102	87.5134									5.21	172896			5.21	169810			-4286.46									-19892752
						754.03	76.7584		754.03	70.2958		754.03	82.364		754.03	77.6071		754.03	87.4037									5.22	171431			5.22	169471			-4400.39									-16740272
						755.959	76.8611		755.959	70.2712		755.959	80.7953		755.959	76.6517		755.959	87.2565									5.23	171144			5.23	169141			-2798.83									-13281728
						757.888	76.857		757.888	70.0821		757.888	78.5205		757.888	75.5246		757.888	86.9224									5.24	169223			5.24	168909			1104.18									-9521072
						759.816	76.7986		759.816	69.6718		759.816	75.8117		759.816	74.1416		759.816	86.7032									5.25	168260			5.25	167260			5140.78									-5463888
						761.744	76.7489		761.744	69.1152		761.744	72.9083		761.744	72.7023		761.744	86.8487									5.26	166345			5.26	166561			6437.36									-1117344
						763.673	76.6635		763.673	68.4108		763.673	68.9145		763.673	71.4013		763.673	87.0246									5.27	164844			5.27	165598			4373.26									3509952
						765.601	76.5546		765.601	67.4122		765.601	64.7171		765.601	70.164		765.601	86.9815									5.28	163954			5.28	164633			952.834									8407728
						767.53	76.3966		767.53	66.0119		767.53	61.6367		767.53	68.4836		767.53	86.7509									5.29	162463			5.29	163925			-1590.84									13564384
						769.458	76.2109		769.458	64.7812		769.458	60.6285		769.458	66.069		769.458	86.4714									5.3	160084			5.3	161708			-2849.59									18966848
						771.387	75.9229		771.387	64.3422		771.387	61.4217		771.387	62.7685		771.387	86.1875									5.31	158866			5.31	160542			-3723.83									24600704
						773.315	75.6039		773.315	64.7999		773.315	63.2015		773.315	58.8998		773.315	85.8354									5.32	157357			5.32	159084			-4620.09									30450256
						775.244	75.2965		775.244	65.9575		775.244	64.6598		775.244	54.495		775.244	85.4479									5.33	155468			5.33	157403			-4988.72									36498560
						777.172	75.0113		777.172	67.3966		777.172	64.068		777.172	48.9947		777.172	85.1476									5.34	153695			5.34	155956			-4551.88									42727568
						779.101	74.606		779.101	68.3513		779.101	61.385		779.101	42.0166		779.101	84.7998									5.35	151905			5.35	154774			-4176.06									49118208
						781.029	73.9286		781.029	68.5792		781.029	57.5132		781.029	33.6006		781.029	84.3234									5.36	150356			5.36	153599			-5075.88									55650480
						782.957	72.8251		782.957	68.3005		782.957	52.5048		782.957	24.1383		782.957	83.8212									5.37	148375			5.37	150874			-7489.96									62303520
						784.886	70.9498		784.886	67.6583		784.886	45.8452		784.886	14.7181		784.886	83.2348									5.38	146088			5.38	148672			-10514									69055680
						786.814	67.8612		786.814	66.5057		786.814	37.0165		786.814	7.39298		786.814	82.5169									5.39	144245			5.39	147158			-12924.2									75884768
						788.743	63.5746		788.743	64.7401		788.743	26.7681		788.743	3.27012		788.743	81.7384									5.4	142752			5.4	146057			-13643.5									82768032
						790.671	59.1724		790.671	62.4269		790.671	17.9544		790.671	1.88736		790.671	80.7657									5.41	140502			5.41	144049			-11716.8									89682384
						792.6	56.3653		792.6	60.0856		792.6	13.6402		792.6	1.95602		792.6	79.5405									5.42	138983			5.42	142257			-6972.33									96604432
						794.528	56.1149		794.528	58.4214		794.528	14.9893		794.528	3.41104		794.528	78.0914									5.43	137186			5.43	140282			-1331.63									103510656
						796.457	57.9991		796.457	57.9889		796.457	20.7624		796.457	7.3653		796.457	76.3399									5.44	135257			5.44	138027			1390.04									110377456
						798.385	61.0088		798.385	58.694		798.385	27.262		798.385	15.4826		798.385	74.4079									5.45	133292			5.45	136645			-1505.86									117181408
						800.314	63.9162		800.314	59.8195		800.314	30.6012		800.314	26.5409		800.314	72.0056									5.46	131436			5.46	135216			-8304.7									123899296
						802.242	65.8468		802.242	60.5272		802.242	30.1113		802.242	36.5253		802.242	68.5689									5.47	130175			5.47	132615			-13537.1									130508240
						804.171	66.6337		804.171	60.4633		804.171	27.2886		804.171	42.5771		804.171	63.34									5.48	128190			5.48	130667			-12997.9									136985792
						806.099	66.5364		806.099	59.8789		806.099	23.6941		806.099	44.6542		806.099	55.9788									5.49	127269			5.49	129536			-8040.84									143310112
						808.028	65.8133		808.028	59.383		808.028	20.4011		808.028	43.4008		808.028	50.1647									5.5	125301			5.5	127671			-4084.4									149460080
						809.956	64.4955		809.956	59.3598		809.956	18.5965		809.956	38.7657		809.956	49.9303									5.51	124187			5.51	125709			-4691.3									155415296
						811.885	62.4536		811.885	59.8523		811.885	19.6794		811.885	30.2153		811.885	50.5335									5.52	122043			5.52	124164			-7917.19									161156336
						813.813	59.4938		813.813	60.6018		813.813	25.0025		813.813	18.8488		813.813	47.5919									5.53	120783			5.53	122347			-9044.15									166664768
						815.741	55.5187		815.741	61.2486		815.741	34.2831		815.741	8.60565		815.741	41.5837									5.54	119478			5.54	121055			-6216.94									171923200
						817.67	50.8677		817.67	61.3996		817.67	44.7109		817.67	3.09964		817.67	34.2156									5.55	118180			5.55	119499			-2218.33									176915440
						819.598	46.3679		819.598	60.8528		819.598	52.7813		819.598	1.41724		819.598	27.1489									5.56	116462			5.56	117689			-636.65									181626560
						821.527	42.9565		821.527	59.6253		821.527	56.7556		821.527	1.43777		821.527	22.837									5.57	115218			5.57	115934			-1541.36									186042928
						823.455	40.913		823.455	57.9364		823.455	56.6623		823.455	2.33389		823.455	21.8333									5.58	113320			5.58	114406			-1940.55									190152336
						825.384	40.0587		825.384	55.9901		825.384	52.9703		825.384	4.39075		825.384	26.1761									5.59	111852			5.59	113378			28.0488									193943920
						827.312	39.9479		827.312	53.9778		827.312	46.0919		827.312	7.68356		827.312	36.5797									5.6	111101			5.6	111482			2726.7									197408368
						829.241	40.4065		829.241	52.066		829.241	36.9107		829.241	12.2261		829.241	47.9264									5.61	110228			5.61	111125			3271.64									200537872
						831.169	41.3333		831.169	50.4386		831.169	28.4167		831.169	17.4917		831.169	55.1695									5.62	108677			5.62	109433			1261.18									203326096
						833.098	42.876		833.098	49.5167		833.098	23.5861		833.098	23.0006		833.098	57.4756									5.63	107754			5.63	107717			-681.098									205768336
						835.026	44.9575		835.026	49.7695		835.026	22.6192		835.026	28.4558		835.026	55.0174									5.64	106508			5.64	106705			77.332									207861408
						836.955	47.5579		836.955	51.3495		836.955	24.8888		836.955	33.4807		836.955	48.8588									5.65	105479			5.65	105138			3397.99									209603648
						838.883	50.5205		838.883	53.9592		838.883	29.7532		838.883	36.9424		838.883	42.7082									5.66	104797			5.66	103940			6771.07									210994960
						840.812	53.76		840.812	57.0355		840.812	35.7434		840.812	37.7713		840.812	42.5363									5.67	103779			5.67	102879			7878.06									212036800
						842.74	57.1551		842.74	60.0721		842.74	40.8597		842.74	35.9973		842.74	50.766									5.68	102166			5.68	101381			6390.2									212732048
						844.668	60.5545		844.668	62.6732		844.668	43.2934		844.668	33.2007		844.668	64.0968									5.69	101386			5.69	100329			3718.61									213085088
						846.597	63.7713		846.597	64.5727		846.597	42.7072		846.597	31.4222		846.597	76.844									5.7	99794			5.7	99940			1662.73									213101664
						848.525	66.6212		848.525	65.6754		848.525	41.0717		848.525	30.4537		848.525	85.6784									5.71	99575			5.71	99140			1228.63									212788880
						850.454	68.9961		850.454	66.2017		850.454	40.3586		850.454	27.241		850.454	90.8378									5.72	99033			5.72	97813			2118.83									212155184
						852.382	71.0089		852.382	66.406		852.382	40.5424		852.382	21.0526		852.382	93.7739									5.73	98001			5.73	96503			3105.52									211210112
						854.311	72.919		854.311	66.6711		854.311	41.1308		854.311	18.6551		854.311	95.5307									5.74	97207			5.74	95371			3291.89									209964464
						856.239	74.7374		856.239	67.3306		856.239	41.7588		856.239	27.1183		856.239	96.6113									5.75	96266			5.75	94570			3279.39									208430016
						858.168	76.2468		858.168	68.506		858.168	42.2695		858.168	43.496		858.168	97.3095									5.76	94951			5.76	93920			4681.89									206619520
						860.096	77.2512		860.096	69.9529		860.096	42.9083		860.096	60.2083		860.096	97.7125									5.77	94850			5.77	93082			7989.11									204546624
						862.025	77.7937		862.025	71.5595		862.025	43.6927		862.025	72.7286		862.025	97.9239									5.78	94429			5.78	92100			11210.7									202225728
						863.953	77.9753		863.953	73.2804		863.953	45.3913		863.953	80.4601		863.953	97.9715									5.79	93444			5.79	91986			11497.5									199671952
						865.882	78.035		865.882	75.1093		865.882	51.0578		865.882	84.8448		865.882	97.9595									5.8	93051			5.8	91121			8400.36									196900944
						867.81	78.0486		867.81	76.7959		867.81	61.3535		867.81	87.2313		867.81	97.8564									5.81	92249			5.81	89996			4852.06									193928816
						869.739	78.0264		869.739	78.2005		869.739	72.5029		869.739	88.5478		869.739	97.692									5.82	91712			5.82	89040			4227.64									190772048
						871.667	77.9336		871.667	79.1905		871.667	80.9564		871.667	89.1351		871.667	97.5304									5.83	90772			5.83	88626			6665.03									187447408
						873.596	77.8089		873.596	79.832		873.596	86.3474		873.596	89.2974		873.596	97.4668									5.84	90451			5.84	87989			9008.34									183971760
						875.524	77.4616		875.524	80.1113		875.524	89.4767		875.524	89.0217		875.524	97.3189									5.85	89982			5.85	87150			8424.39									180362064
						877.452	76.6295		877.452	80.0982		877.452	91.446		877.452	88.505		877.452	97.276									5.86	89375			5.86	86808			5308.7									176635152
						879.381	75.3051		879.381	79.775		879.381	92.6418		879.381	87.3832		879.381	97.3215									5.87	89462			5.87	86463			2218.26									172807728
						881.309	73.925		881.309	79.2405		881.309	93.4001		881.309	85.2456		881.309	97.3595									5.88	88859			5.88	85594			640.092									168896240
						883.238	72.9391		883.238	78.5526		883.238	93.7305		883.238	81.9995		883.238	97.3476									5.89	88634			5.89	85133			-246.582									164916736
						885.166	72.5968		885.166	77.9206		885.166	93.9142		885.166	78.6413		885.166	97.2788									5.9	88265			5.9	84752			-1757.61									160884880
						887.095	72.8779		887.095	77.3701		887.095	93.869		887.095	76.36		887.095	97.1631									5.91	87969			5.91	84446			-3744.75									156815696
						889.023	73.7111		889.023	77.0669		889.023	93.8244		889.023	75.7073		889.023	97.0079									5.92	87458			5.92	83848			-4986.09									152723680
						890.952	74.9216		890.952	77.0321		890.952	93.5406		890.952	76.3571		890.952	96.7581									5.93	86927			5.93	84011			-4846.52									148622592
						892.88	76.2424		892.88	77.2955		892.88	92.9548		892.88	77.8997		892.88	96.4071									5.94	86752			5.94	83408			-3702.73									144525408
						894.808	77.4227		894.808	77.7325		894.808	91.9063		894.808	79.2322		894.808	95.9618									5.95	86193			5.95	83315			-1956.95									140444368
						896.737	78.4133		896.737	78.3232		896.737	90.4571		896.737	79.2945		896.737	95.4086									5.96	86069			5.96	82682			415.072									136390704
						898.665	79.2213		898.665	78.9327		898.665	88.4871		898.665	78.4886		898.665	94.5833									5.97	86337			5.97	82375			3103.8									132374784
						900.594	79.8753		900.594	79.5135		900.594	86.6337		900.594	78.7733		900.594	93.3665									5.98	86199			5.98	82186			5130.5									128406032
						902.522	80.3229		902.522	79.8833		902.522	85.2239		902.522	80.6665		902.522	91.4948									5.99	85851			5.99	81687			5986.53									124492848
						904.451	80.6083		904.451	80.1308		904.451	84.3494		904.451	83.4794		904.451	88.2275									6	85504			6	81029			6615.7									120642560
						906.379	80.7348		906.379	80.262		906.379	83.8293		906.379	86.0349		906.379	82.9333									6.01	84885			6.01	81132			8289.5									116861552
						908.308	80.7756		908.308	80.3726		908.308	83.8602		908.308	87.5894		908.308	78.6509									6.02	85461			6.02	80965			10509.4									113155024
						910.236	80.7321		910.236	80.424		910.236	84.2698		910.236	88.2318		910.236	80.7088									6.03	85341			6.03	80775			11049.2									109527248
						912.165	80.705		912.165	80.5396		912.165	84.8904		912.165	88.7698		912.165	87.0138									6.04	84763			6.04	80840			8646.82									105981392
						914.093	80.7264		914.093	80.664		914.093	85.4046		914.093	89.2762		914.093	92.396									6.05	84664			6.05	80128			4926.8									102519600
						916.022	80.8695		916.022	80.8481		916.022	86.2358		916.022	89.7752		916.022	95.379									6.06	84729			6.06	79919			2691.03									99143072
						917.95	81.1168		917.95	81.0607		917.95	87.3994		917.95	90.1398		917.95	96.6445									6.07	84671			6.07	80128			2550.27									95851920
						919.879	81.4471		919.879	81.349		919.879	88.4721		919.879	90.3671		919.879	97.0448									6.08	84033			6.08	80054			2391.5									92645408
						921.807	81.7833		921.807	81.6006		921.807	88.8809		921.807	90.3466		921.807	96.9073									6.09	84470			6.09	79707			538.4									89521920
						923.736	82.0952		923.736	81.805		923.736	88.8561		923.736	90.3331		923.736	96.4204									6.1	84386			6.1	79759			-1622.83									86478896
						925.664	82.2827		925.664	81.8882		925.664	88.3509		925.664	90.2769		925.664	95.5817									6.11	84339			6.11	80075			-1245.92									83513104
						927.592	82.3494		927.592	81.9187		927.592	87.6415		927.592	90.3051		927.592	94.8487									6.12	84024			6.12	79704			2112.97									80620512
						929.521	82.2274		929.521	81.795		929.521	86.7665		929.521	90.256		929.521	94.7004									6.13	84186			6.13	79104			5489.84									77796464
						931.449	81.989		931.449	81.6166		931.449	86.0109		931.449	90.1539		931.449	94.3763									6.14	83925			6.14	79459			5789.15									75035728
						933.378	81.6817		933.378	81.4013		933.378	85.4417		933.378	89.918		933.378	92.7283									6.15	84267			6.15	79222			3204.32									72332480
						935.306	81.4033		935.306	81.2094		935.306	85.2979		935.306	89.7065		935.306	90.0792									6.16	84200			6.16	78808			623.291									69680592
						937.235	81.1423		937.235	80.9608		937.235	85.3511		937.235	89.3799		937.235	90.2449									6.17	84737			6.17	78974			145.967									67073456
						939.163	80.9699		939.163	80.7741		939.163	85.6866		939.163	89.0089		939.163	92.778									6.18	84387			6.18	79500			1207.72									64504240
						941.092	80.8749		941.092	80.6419		941.092	86.1449		941.092	88.4623		941.092	92.7383									6.19	85001			6.19	78759			2124.98									61965904
						943.02	80.819		943.02	80.5583		943.02	86.6803		943.02	87.8208		943.02	90.5601									6.2	84492			6.2	79026			2374.51									59451312
						944.949	80.7353		944.949	80.4232		944.949	87.1029		944.949	86.9838		944.949	89.0803									6.21	84332			6.21	79012			2673.14									56953264
						946.877	80.6963		946.877	80.3194		946.877	87.5358		946.877	85.99		946.877	90.4868									6.22	84520			6.22	79046			3492.65									54464672
						948.806	80.6719		948.806	80.1716		948.806	87.7841		948.806	84.7582		948.806	92.6349									6.23	84287			6.23	79600			4499.91									51978528
						950.734	80.6556		950.734	79.9446		950.734	88.0026		950.734	83.7293		950.734	93.3244									6.24	84351			6.24	79285			5329.95									49488048
						952.663	80.6063		952.663	79.6144		952.663	88.1193		952.663	83.1356		952.663	92.9861									6.25	84147			6.25	79229			5905.18									46986752
						954.591	80.5624		954.591	79.3098		954.591	88.269		954.591	82.9439		954.591	92.0067									6.26	83929			6.26	79271			5694.47									44468480
						956.519	80.4931		956.519	78.9855		956.519	88.2778		956.519	82.8695		956.519	90.5633									6.27	84400			6.27	78980			3631.85									41927600
						958.448	80.382		958.448	78.6801		958.448	88.2863		958.448	82.8807		958.448	89.9717									6.28	83405			6.28	78478			-304.662									39358784
						960.376	80.1428		960.376	78.37		960.376	88.1408		960.376	82.7463		960.376	90.4992									6.29	83280			6.29	78822			-3862.82									36757456
						962.305	79.8541		962.305	78.1666		962.305	87.9675		962.305	82.5435		962.305	90.7602									6.3	83478			6.3	78688			-4062.81									34119536
						964.233	79.5683		964.233	78.0028		964.233	87.6389		964.233	82.2668		964.233	91.1526									6.31	83525			6.31	78934			-360.049									31441648
						966.162	79.3301		966.162	77.9307		966.162	87.3536		966.162	81.8943		966.162	92.066									6.32	82667			6.32	78820			4478.75									28721104
						968.09	79.1271		968.09	77.9364		968.09	87.0103		968.09	81.2883		968.09	92.548									6.33	82693			6.33	78726			7230.71									25955888
						970.019	79.003		970.019	78.0636		970.019	86.7502		970.019	80.616		970.019	92.4943									6.34	82732			6.34	78176			7452.9									23144896
						971.947	78.9645		971.947	78.2315		971.947	86.4081		971.947	79.9349		971.947	92.2202									6.35	82767			6.35	78559			7157.74									20287680
						973.876	79.0495		973.876	78.4441		973.876	86.1131		973.876	79.4009		973.876	91.9509									6.36	81921			6.36	78136			7611.04									17384704
						975.804	79.2787		975.804	78.6246		975.804	85.6974		975.804	79.058		975.804	91.6538									6.37	82531			6.37	77736			7576.11									14437152
						977.733	79.7114		977.733	78.8087		977.733	85.3247		977.733	79.0702		977.733	91.2743									6.38	81650			6.38	77768			5115.6									11447136
						979.661	80.2557		979.661	78.8962		979.661	84.7926		979.661	79.2873		979.661	90.8733									6.39	81502			6.39	78249			230.252									8417536
						981.59	80.8327		981.59	78.9223		981.59	84.1477		981.59	79.6417		981.59	90.4776									6.4	80991			6.4	77605			-5165.07									5352032
						983.518	81.3018		983.518	78.864		983.518	83.3583		983.518	79.8575		983.518	90.1444									6.41	80658			6.41	77592			-9423.86									2255136
						985.447	81.7005		985.447	78.8039		985.447	82.8497		985.447	79.8661		985.447	89.9557									6.42	80237			6.42	77406			-12181.8									-867888
						987.375	81.9697		987.375	78.6338		987.375	82.1874		987.375	79.5602		987.375	89.7933									6.43	79840			6.43	76645			-13124.9									-4010992
						989.303	82.103		989.303	78.3488		989.303	80.9878		989.303	79.0156		989.303	89.587									6.44	79054			6.44	76227			-11089.6									-7167504
						991.232	82.0678		991.232	77.8833		991.232	78.3638		991.232	77.9911		991.232	89.3461									6.45	78801			6.45	75972			-5520.95									-10330016
						993.16	81.9265		993.16	77.4007		993.16	73.4253		993.16	76.1522		993.16	89.046									6.46	78127			6.46	75584			1625.47									-13490512
						995.089	81.7374		995.089	77.1832		995.089	69.1522		995.089	73.2054		995.089	88.6862									6.47	78057			6.47	75234			6752.27									-16640416
						997.017	81.6305		997.017	77.4455		997.017	72.7123		997.017	70.1461		997.017	88.2471									6.48	76998			6.48	75175			7845.02									-19770608
						998.946	81.5376		998.946	77.7686		998.946	79.2923		998.946	67.8705		998.946	87.6318									6.49	76612			6.49	74467			6134.83									-22871600
						1000.87	81.3346		1000.87	77.8054		1000.87	81.3429		1000.87	66.5631		1000.87	86.6732									6.5	76546			6.5	74410			4096.58									-25933440
						1002.8	80.9103		1002.8	77.4858		1002.8	80.2512		1002.8	66.3157		1002.8	84.9018									6.51	75294			6.51	73833			2506.73									-28945856
						1004.73	80.2291		1004.73	76.9284		1004.73	78.3938		1004.73	66.1233		1004.73	82.7031									6.52	74920			6.52	73340			410.125									-31898352
						1006.66	79.1783		1006.66	76.0742		1006.66	76.5476		1006.66	64.2816		1006.66	81.2083									6.53	74833			6.53	72153			-2327.89									-34780240
						1008.59	77.9193		1008.59	75.0216		1008.59	74.6974		1008.59	60.4089		1008.59	79.5714									6.54	73407			6.54	72180			-3820.25									-37580736
						1010.52	76.2808		1010.52	73.9112		1010.52	72.5067		1010.52	54.6626		1010.52	80.6344									6.55	73249			6.55	71942			-2244.98									-40289056
						1012.45	74.0975		1012.45	73.0631		1012.45	69.7866		1012.45	49.7046		1012.45	83.0756									6.56	72592			6.56	70704			1581.03									-42894400
						1014.37	72.8669		1014.37	72.6911		1014.37	65.9161		1014.37	50.2514		1014.37	84.1041									6.57	71563			6.57	70525			4738.69									-45386112
						1016.3	74.4142		1016.3	72.6178		1016.3	60.8098		1016.3	57.5601		1016.3	84.6751									6.58	71179			6.58	69806			5235.89									-47753744
						1018.23	77.4218		1018.23	72.2251		1018.23	56.0333		1018.23	66.9385		1018.23	85.0631									6.59	70718			6.59	69913			3620.96									-49987072
						1020.16	79.627		1020.16	71.5654		1020.16	53.3452		1020.16	72.9789		1020.16	85.3157									6.6	70281			6.6	68758			1399.11									-52076272
						1022.09	80.6665		1022.09	71.0995		1022.09	54.1307		1022.09	75.6376		1022.09	85.3117									6.61	69215			6.61	68437			-1141.51									-54011904
						1024.02	81.206		1024.02	71.0434		1024.02	59.2433		1024.02	76.6334		1024.02	85.1735									6.62	68734			6.62	67863			-4582.88									-55784976
						1025.94	81.4974		1025.94	71.2202		1025.94	66.6564		1025.94	76.368		1025.94	84.9831									6.63	68198			6.63	67035			-8262.65									-57387040
						1027.87	81.6465		1027.87	71.7878		1027.87	73.0927		1027.87	74.9108		1027.87	84.807									6.64	67681			6.64	66724			-9767.33									-58810256
						1029.8	81.6376		1029.8	72.8103		1029.8	77.4849		1029.8	73.1142		1029.8	84.4377									6.65	67123			6.65	65849			-7153.91									-60047440
						1031.73	81.5727		1031.73	74.0359		1031.73	80.4376		1031.73	73.0542		1031.73	84.116									6.66	65726			6.66	65438			-1186.04									-61092080
						1033.66	81.5464		1033.66	74.934		1033.66	82.074		1033.66	74.2684		1033.66	83.7737									6.67	65502			6.67	64754			5216.37									-61938400
						1035.59	81.6318		1035.59	75.3815		1035.59	82.7043		1035.59	75.1018		1035.59	83.4916									6.68	65075			6.68	64596			9533.04									-62581440
						1037.52	81.6995		1037.52	75.4779		1037.52	82.6093		1037.52	75.0052		1037.52	83.1027									6.69	64645			6.69	63956			11181.7									-63017056
						1039.44	81.7224		1039.44	75.4575		1039.44	82.2918		1039.44	74.4541		1039.44	82.6735									6.7	64235			6.7	63344			10845.1									-63241936
						1041.37	81.6544		1041.37	75.3504		1041.37	81.9483		1041.37	73.9495		1041.37	82.1583									6.71	63531			6.71	62850			9264.74									-63253648
						1043.3	81.589		1043.3	75.2384		1043.3	81.5935		1043.3	73.7832		1043.3	81.5601									6.72	62986			6.72	61746			7118.86									-63050624
						1045.23	81.5221		1045.23	75.0946		1045.23	80.8499		1045.23	73.7343		1045.23	80.8619									6.73	62344			6.73	61274			5318.98									-62632224
						1047.16	81.473		1047.16	74.94		1047.16	79.6604		1047.16	73.7025		1047.16	80.0974									6.74	61856			6.74	60829			4405.66									-61998656
						1049.09	81.3812		1049.09	74.6439		1049.09	77.6857		1049.09	73.5639		1049.09	79.2932									6.75	61810			6.75	60398			3648.89									-61151136
						1051.01	81.2771		1051.01	74.2244		1051.01	74.3861		1051.01	73.4422		1051.01	78.6467									6.76	60700			6.76	59875			1660.53									-60091664
						1052.94	81.149		1052.94	73.6535		1052.94	69.8181		1052.94	73.3112		1052.94	78.2475									6.77	60732			6.77	59079			-1564.26									-58823152
						1054.87	81.0675		1054.87	73.1154		1054.87	67.1144		1054.87	73.2931		1054.87	78.1373									6.78	60004			6.78	58974			-3775.15									-57349392
						1056.8	80.9942		1056.8	72.7543		1056.8	69.2605		1056.8	73.2869		1056.8	78.1393									6.79	59673			6.79	58572			-2538.78									-55675008
						1058.73	80.9805		1058.73	72.7545		1058.73	73.8665		1058.73	73.2322		1058.73	78.0574									6.8	59105			6.8	58096			1685.75									-53805376
						1060.66	80.9812		1060.66	72.9322		1060.66	76.9698		1060.66	73.0963		1060.66	77.8045									6.81	58864			6.81	57202			5239.28									-51746720
						1062.59	80.9945		1062.59	73.0769		1062.59	78.2833		1062.59	73.1221		1062.59	77.5707									6.82	58306			6.82	56822			4647.54									-49505936
						1064.51	80.9541		1064.51	73.0105		1064.51	78.6241		1064.51	73.2686		1064.51	77.3669									6.83	57770			6.83	56274			260.143									-47090640
						1066.44	80.9351		1066.44	72.8211		1066.44	78.4982		1066.44	73.4378		1066.44	77.025									6.84	57559			6.84	56376			-3875.17									-44509040
						1068.37	80.9058		1068.37	72.5226		1068.37	77.8501		1068.37	73.3537		1068.37	76.456									6.85	56937			6.85	55884			-3906.48									-41769904
						1070.3	80.8755		1070.3	72.1786		1070.3	77.0216		1070.3	73.3113		1070.3	75.9051									6.86	56528			6.86	54652			163.4									-38882640
						1072.23	80.7938		1072.23	71.7367		1072.23	75.8899		1072.23	73.2953		1072.23	75.3505									6.87	56386			6.87	54805			4661.89									-35857008
						1074.16	80.7361		1074.16	71.2868		1074.16	74.4665		1074.16	73.3033		1074.16	74.8166									6.88	56250			6.88	53882			5831.97									-32703216
						1076.08	80.6629		1076.08	70.8182		1076.08	72.7973		1076.08	73.1981		1076.08	74.317									6.89	55795			6.89	53721			3154.94									-29431824
						1078.01	80.5867		1078.01	70.3999		1078.01	71.4254		1078.01	73.0249		1078.01	73.9222									6.9	55494			6.9	53318			-600.682									-26053584
						1079.94	80.4745		1079.94	70.0091		1079.94	70.5954		1079.94	72.6544		1079.94	73.648									6.91	54808			6.91	52821			-2266.86									-22579600
						1081.87	80.4183		1081.87	69.7361		1081.87	70.4836		1081.87	72.3187		1081.87	73.5096									6.92	54735			6.92	52679			-1161.21									-19021008
						1083.8	80.3943		1083.8	69.552		1083.8	70.7861		1083.8	72.0291		1083.8	73.4779									6.93	54579			6.93	52175			641.666									-15389072
						1085.73	80.3839		1085.73	69.493		1085.73	71.2509		1085.73	71.7363		1085.73	73.4476									6.94	53731			6.94	52133			648.605									-11695024
						1087.65	80.303		1087.65	69.4709		1087.65	71.5476		1087.65	71.4222		1087.65	73.3157									6.95	53542			6.95	51930			-1533.69									-7950128
						1089.58	80.1848		1089.58	69.5057		1089.58	71.6648		1089.58	71.3083		1089.58	73.0765									6.96	53171			6.96	51185			-3980.85									-4165424
						1091.51	79.9635		1091.51	69.5228		1091.51	71.3913		1091.51	71.1991		1091.51	72.6421									6.97	52805			6.97	51141			-4631.98									-351872
						1093.44	79.6442		1093.44	69.5196		1093.44	70.938		1093.44	71.0611		1093.44	72.1765									6.98	52696			6.98	50828			-3470.51									3479824
						1095.37	79.1549		1095.37	69.4082		1095.37	70.3206		1095.37	70.7432		1095.37	71.6497									6.99	52197			6.99	50524			-2346.08									7319328
						1097.3	78.5338		1097.3	69.2194		1097.3	69.6435		1097.3	70.2506		1097.3	71.0363									7	52219			7	49888			-2747.95									11156496
						1099.23	77.8017		1099.23	68.9346		1099.23	68.7681		1099.23	69.4994		1099.23	70.302									7.01	52174			7.01	49619			-4181.31									14981760
						1101.15	76.9806		1101.15	68.633		1101.15	67.6688		1101.15	68.4375		1101.15	69.4727									7.02	51315			7.02	49161			-5015.84									18785792
						1103.08	76.0637		1103.08	68.2403		1103.08	66.0358		1103.08	66.6069		1103.08	68.5619									7.03	50902			7.03	49061			-4637.41									22559856
						1105.01	75.2097		1105.01	67.8069		1105.01	63.4978		1105.01	63.8802		1105.01	67.5331									7.04	51002			7.04	49195			-4161.85									26295728
						1106.94	74.5411		1106.94	67.298		1106.94	59.1936		1106.94	60.5459		1106.94	66.4086									7.05	50767			7.05	48255			-4854.2									29985664
						1108.87	74.2116		1108.87	66.7194		1108.87	53.2276		1108.87	57.6487		1108.87	65.197									7.06	50182			7.06	48602			-6344.85									33622560
						1110.8	74.1958		1110.8	65.9771		1110.8	47.4541		1110.8	56.2194		1110.8	63.7853									7.07	50202			7.07	48355			-6962.29									37199840
						1112.72	74.453		1112.72	65.1459		1112.72	43.999		1112.72	56.2053		1112.72	61.976									7.08	49720			7.08	47809			-5753.38									40711552
						1114.65	74.8781		1114.65	64.3336		1114.65	42.7351		1114.65	56.4537		1114.65	59.3213									7.09	49671			7.09	47715			-3636.64									44152368
						1116.58	75.4347		1116.58	63.829		1116.58	42.8784		1116.58	56.3491		1116.58	55.4921									7.1	49464			7.1	47458			-2330.79									47517632
						1118.51	76.0494		1118.51	63.8296		1118.51	44.6386		1118.51	56.4535		1118.51	51.9178									7.11	49084			7.11	47176			-2516.16									50803216
						1120.44	76.7463		1120.44	64.3983		1120.44	48.1995		1120.44	57.9558		1120.44	50.0202									7.12	48967			7.12	46903			-3433.83									54005648
						1122.37	77.4484		1122.37	65.2459		1122.37	52.4371		1122.37	60.6923		1122.37	48.1113									7.13	48499			7.13	46916			-4063.64									57122096
						1124.3	78.0708		1124.3	66.0732		1124.3	55.9826		1124.3	63.5129		1124.3	47.8403									7.14	48680			7.14	46701			-4103.62									60150320
						1126.22	78.5077		1126.22	66.6684		1126.22	58.4425		1126.22	65.4405		1126.22	51.007									7.15	48862			7.15	46383			-3648.82									63088592
						1128.15	78.8057		1128.15	67.1341		1128.15	60.4536		1128.15	66.4959		1128.15	54.9757									7.16	48424			7.16	46356			-2479.15									65935824
						1130.08	79.0418		1130.08	67.6023		1130.08	62.3354		1130.08	67.1164		1130.08	59.1564									7.17	48482			7.17	46559			-296.467									68691408
						1132.01	79.2753		1132.01	68.1657		1132.01	64.3831		1132.01	67.7004		1132.01	63.0766									7.18	48424			7.18	45859			2353.14									71355216
						1133.94	79.4247		1133.94	68.7134		1133.94	66.7066		1133.94	68.1328		1133.94	65.3539									7.19	47919			7.19	45909			3947.06									73927616
						1135.87	79.5154		1135.87	69.2606		1135.87	69.2931		1135.87	68.2711		1135.87	66.1609									7.2	47797			7.2	45428			3194.01									76409408
						1137.8	79.535		1137.8	69.7304		1137.8	71.5983		1137.8	68.0013		1137.8	66.308									7.21	47601			7.21	45708			356.961									78801712
						1139.72	79.5288		1139.72	70.1129		1139.72	73.3422		1139.72	67.4253		1139.72	66.1199									7.22	46929			7.22	45346			-2794.04									81106064
						1141.65	79.4191		1141.65	70.2728		1141.65	74.3094		1141.65	66.5749		1141.65	65.7167									7.23	47300			7.23	45206			-4382.26									83324208
						1143.58	79.2144		1143.58	70.229		1143.58	74.733		1143.58	65.7171		1143.58	65.1292									7.24	47224			7.24	44869			-3820.79									85458224
						1145.51	78.908		1145.51	70.01		1145.51	74.711		1145.51	64.9526		1145.51	64.3885									7.25	47131			7.25	45188			-2068.79									87510304
						1147.44	78.5584		1147.44	69.7002		1147.44	74.6053		1147.44	64.4032		1147.44	63.4544									7.26	47062			7.26	44726			-768.895									89482880
						1149.37	78.0881		1149.37	69.2285		1149.37	74.4352		1149.37	63.9319		1149.37	62.4046									7.27	46994			7.27	44586			-1058.27									91378384
						1151.3	77.4628		1151.3	68.5876		1151.3	74.3478		1151.3	63.3862		1151.3	61.186									7.28	46808			7.28	44342			-2857.07									93199392
						1153.22	76.6506		1153.22	67.7005		1153.22	74.2372		1153.22	62.4187		1153.22	59.825									7.29	46788			7.29	44332			-5065.42									94948400
						1155.15	75.7298		1155.15	66.6533		1155.15	74.2882		1155.15	60.8729		1155.15	58.3753									7.3	46444			7.3	44187			-6514.24									96627904
						1157.08	74.794		1157.08	65.5585		1157.08	74.3659		1157.08	58.4719		1157.08	57.0414									7.31	46221			7.31	44085			-6849.66									98240320
						1159.01	73.964		1159.01	64.7265		1159.01	74.3793		1159.01	54.9293		1159.01	56.0034									7.32	46192			7.32	43993			-6464.04									99787920
						1160.94	73.165		1160.94	64.2622		1160.94	74.1091		1160.94	49.7089		1160.94	55.3095									7.33	46763			7.33	44187			-5597.68									101272784
						1162.87	72.2526		1162.87	64.1177		1162.87	73.6793		1162.87	42.2022		1162.87	54.3159									7.34	46115			7.34	43656			-3856.81									102696768
						1164.79	70.9639		1164.79	64.0857		1164.79	73.0289		1164.79	32.4592		1164.79	52.3008									7.35	46389			7.35	43584			-992.199									104061488
						1166.72	69.2379		1166.72	64.1591		1166.72	72.3226		1166.72	22.3536		1166.72	49.7636									7.36	46365			7.36	43838			2007.7									105368304
						1168.65	67.2836		1168.65	64.3576		1168.65	71.4999		1168.65	14.5899		1168.65	48.9484									7.37	45892			7.37	43659			3283.22									106618224
						1170.58	65.4644		1170.58	64.7836		1170.58	70.6769		1170.58	10.1599		1170.58	47.6137									7.38	46006			7.38	43468			2028									107811936
						1172.51	64.0767		1172.51	65.44		1172.51	69.7263		1172.51	8.31577		1172.51	42.5621									7.39	46123			7.39	43414			-227.775									108949728
						1174.44	63.3293		1174.44	66.3262		1174.44	68.7178		1174.44	8.34564		1174.44	42.6236									7.4	45611			7.4	43858			-852.244									110031552
						1176.37	63.3119		1176.37	67.2183		1176.37	67.4959		1176.37	10.3722		1176.37	52.4834									7.41	45622			7.41	43573			1250.74									111056944
						1178.29	64.0395		1178.29	67.9143		1178.29	66.0851		1178.29	14.5375		1178.29	60.1908									7.42	45517			7.42	43266			4618.43									112025056
						1180.22	65.4555		1180.22	68.2053		1180.22	64.3396		1180.22	22.272		1180.22	61.4976									7.43	45682			7.43	43178			6956.42									112934656
						1182.15	67.3034		1182.15	68.0926		1182.15	62.3979		1182.15	34.0216		1182.15	60.8338									7.44	45556			7.44	43112			7383.68									113784016
						1184.08	69.0661		1184.08	67.5565		1184.08	60.3155		1184.08	46.2426		1184.08	59.8428									7.45	45484			7.45	43064			6548.45									114571104
						1186.01	70.3006		1186.01	66.7508		1186.01	58.1427		1186.01	54.9944		1186.01	58.6653									7.46	45631			7.46	43390			5011.67									115293456
						1187.94	70.7085		1187.94	65.796		1187.94	55.6223		1187.94	59.2477		1187.94	57.612									7.47	45578			7.47	43295			2537.56									115948256
						1189.86	70.3127		1189.86	64.9162		1189.86	52.5978		1189.86	60.122		1189.86	57.3377									7.48	45351			7.48	42827			-727.936									116532336
						1191.79	69.2684		1191.79	64.1859		1191.79	48.6438		1191.79	58.808		1191.79	57.4565									7.49	45321			7.49	42976			-3273.12									117042128
						1193.72	67.8634		1193.72	63.6843		1193.72	43.412		1193.72	56.1194		1193.72	57.2297									7.5	45049			7.5	42539			-3396.77									117473840
						1195.65	66.3828		1195.65	63.2873		1195.65	36.5823		1195.65	52.2891		1195.65	56.7236									7.51	45058			7.51	42624			-1233.15									117823392
						1197.58	65.1776		1197.58	62.9056		1197.58	28.4263		1197.58	47.2779		1197.58	56.0375									7.52	44972			7.52	42362			1309.64									118086448
						1199.51	64.4235		1199.51	62.3925		1199.51	20.1041		1199.51	40.7862		1199.51	55.1874									7.53	44960			7.53	42785			2912.95									118258496
						1201.43	64.0391		1201.43	61.7315		1201.43	13.2657		1201.43	32.6442		1201.43	54.2024									7.54	44642			7.54	42497			4314.35									118334784
						1203.36	63.7746		1203.36	60.9895		1203.36	8.87551		1203.36	23.2291		1203.36	53.1253									7.55	44462			7.55	42338			6654.67									118310544
						1205.29	63.4595		1205.29	60.46		1205.29	6.77366		1205.29	14.1157		1205.29	51.982									7.56	44290			7.56	42338			8912.01									118180912
						1207.22	63.1197		1207.22	60.3889		1207.22	6.52054		1207.22	7.31245		1207.22	50.7757									7.57	44517			7.57	42366			8354.8									117940960
						1209.15	63.015		1209.15	60.9407		1209.15	7.90023		1209.15	3.44795		1209.15	49.4643									7.58	44282			7.58	42512			4081.66									117585840
						1211.08	63.4133		1211.08	61.9846		1211.08	11.3117		1211.08	1.83332		1211.08	48.0921									7.59	44258			7.59	41995			-850.391									117110784
						1213.01	64.4572		1213.01	63.2847		1213.01	17.4683		1213.01	1.43569		1213.01	46.69									7.6	44407			7.6	41966			-2064.84									116511088
						1214.93	65.9725		1214.93	64.4348		1214.93	26.6623		1214.93	2.1052		1214.93	45.2481									7.61	44292			7.61	41909			1301.17									115782304
						1216.86	67.6164		1216.86	65.2085		1216.86	37.7603		1216.86	4.18185		1216.86	43.6966									7.62	44019			7.62	41920			5323.2									114920192
						1218.79	69.0013		1218.79	65.479		1218.79	48.4799		1218.79	8.55499		1218.79	42.0609									7.63	43788			7.63	41712			5395.42									113920800
						1220.72	69.8957		1220.72	65.3305		1220.72	56.9221		1220.72	16.6784		1220.72	40.3252									7.64	43690			7.64	41710			1161.05									112780528
						1222.65	70.2148		1222.65	64.8072		1222.65	62.4508		1222.65	29.3528		1222.65	38.5929									7.65	43522			7.65	41980			-3268.68									111496096
						1224.58	70.0703		1224.58	64.0738		1224.58	65.7079		1224.58	43.6845		1224.58	36.8479									7.66	43722			7.66	41650			-3841.71									110064720
						1226.51	69.5579		1226.51	63.171		1226.51	67.5278		1226.51	55.5775		1226.51	35.1416									7.67	43537			7.67	41496			-654.65									108484112
						1228.43	68.8084		1228.43	62.196		1228.43	68.6216		1228.43	63.7328		1228.43	33.4103									7.68	43703			7.68	41583			2575.22									106752448
						1230.36	67.8553		1230.36	61.1033		1230.36	69.0017		1230.36	68.842		1230.36	31.7021									7.69	43776			7.69	41516			2454.66									104868512
						1232.29	66.7659		1232.29	59.9823		1232.29	68.8388		1232.29	71.9733		1232.29	29.9175									7.7	43142			7.7	41439			-1159.1									102831584
						1234.22	65.5416		1234.22	58.825		1234.22	68.2057		1234.22	73.8079		1234.22	28.1306									7.71	42706			7.71	41169			-5738.54									100641696
						1236.15	64.2115		1236.15	57.6614		1236.15	67.3575		1236.15	74.9396		1236.15	26.2606									7.72	42581			7.72	40794			-8717.51									98299488
						1238.08	62.7722		1238.08	56.4826		1238.08	66.1685		1238.08	75.5735		1238.08	24.3812									7.73	43022			7.73	41013			-9278.93									95806240
						1240	61.243		1240	55.3433		1240	64.7744		1240	76.0739		1240	22.4504									7.74	42967			7.74	41093			-8112.52									93163984
						1241.93	59.5996		1241.93	54.1966		1241.93	63.1195		1241.93	76.3817		1241.93	20.4722									7.75	42634			7.75	41092			-6131.85									90375472
						1243.86	57.8308		1243.86	53.0359		1243.86	61.6188		1243.86	76.5762		1243.86	18.2246									7.76	42766			7.76	40900			-3669.58									87444096
						1245.79	55.9284		1245.79	51.8218		1245.79	60.6972		1245.79	76.5874		1245.79	15.839									7.77	42669			7.77	40806			-767.455									84374096
						1247.72	53.9151		1247.72	50.5525		1247.72	60.4554		1247.72	76.4814		1247.72	13.4131									7.78	42817			7.78	40474			1973.3									81170368
						1249.65	51.8682		1249.65	49.206		1249.65	60.0345		1249.65	76.058		1249.65	11.4109									7.79	42334			7.79	40308			3117.71									77838560
						1251.58	49.8871		1251.58	47.8217		1251.58	58.7409		1251.58	75.3887		1251.58	9.93975									7.8	42389			7.8	40355			1429.41									74385056
						1253.5	48.1317		1253.5	46.4275		1253.5	56.1598		1253.5	74.3903		1253.5	8.83335									7.81	42082			7.81	39984			-2472.04									70816896
						1255.43	46.6892		1255.43	45.1058		1255.43	52.4063		1255.43	73.2484		1255.43	7.52245									7.82	41864			7.82	39970			-5727.1									67141840
						1257.36	45.5773		1257.36	43.9106		1257.36	47.9068		1257.36	72.0868		1257.36	6.32606									7.83	41999			7.83	40412			-5279.88									63368320
						1259.29	44.7691		1259.29	42.8879		1259.29	43.5152		1259.29	71.2363		1259.29	5.66445									7.84	42234			7.84	39626			-882.326									59505360
						1261.22	44.3542		1261.22	42.0977		1261.22	39.9481		1261.22	70.7487		1261.22	5.92981									7.85	41842			7.85	39812			4092.34									55562640
						1263.15	44.2858		1263.15	41.6017		1263.15	37.6287		1263.15	70.7256		1263.15	6.64928									7.86	41323			7.86	39890			5403.69									51550336
						1265.07	44.4976		1265.07	41.4175		1265.07	36.1403		1265.07	70.7846		1265.07	7.3085									7.87	41674			7.87	40106			1838.05									47479184
						1267	44.8913		1267	41.5761		1267	35.2527		1267	70.6338		1267	7.48642									7.88	41426			7.88	39705			-3672.78									43360400
						1268.93	45.415		1268.93	42.0832		1268.93	35.5646		1268.93	69.9963		1268.93	8.00911									7.89	41603			7.89	39500			-6792.55									39205584
						1270.86	45.9826		1270.86	42.8792		1270.86	38.1011		1270.86	69.0362		1270.86	9.80048									7.9	41217			7.9	39484			-5456.4									35026768
						1272.79	46.5871		1272.79	43.8797		1272.79	43.05		1272.79	67.8607		1272.79	13.4044									7.91	41161			7.91	39669			-948.223									30836208
						1274.72	47.1331		1274.72	44.9442		1274.72	49.4234		1274.72	66.4643		1274.72	17.9628									7.92	41016			7.92	39220			3976.57									26646496
						1276.64	47.6272		1276.64	45.9607		1276.64	55.707		1276.64	64.2501		1276.64	22.2419									7.93	41165			7.93	38842			7354.99									22470432
						1278.57	48.0547		1278.57	46.8806		1278.57	61.0481		1278.57	61.0557		1278.57	25.1881									7.94	40854			7.94	38901			8585.82									18320896
						1280.5	48.512		1280.5	47.7641		1280.5	65.3357		1280.5	57.2954		1280.5	28.1713									7.95	40567			7.95	38803			7731.72									14210864
						1282.43	49.0387		1282.43	48.7047		1282.43	68.8913		1282.43	54.0649		1282.43	33.1171									7.96	40493			7.96	38792			5075.86									10153360
						1284.36	49.6703		1284.36	49.697		1284.36	71.5961		1284.36	52.1615		1284.36	39.7559									7.97	40494			7.97	38748			1310.36									6161280
						1286.29	50.4477		1286.29	50.7355		1286.29	73.4381		1286.29	51.5569		1286.29	45.9339									7.98	40288			7.98	38518			-2433.55									2247424
						1288.22	51.5162		1288.22	51.8514		1288.22	74.3591		1288.22	51.6233		1288.22	50.1778									7.99	40169			7.99	38667			-5097.95									-1575520
						1290.14	52.933		1290.14	53.0754		1290.14	74.795		1290.14	52.3841		1290.14	51.4515									8	40398			8	38466			-6207.34									-5295216
						1292.07	54.6961		1292.07	54.334		1292.07	75.0706		1292.07	53.876		1292.07	49.2987									8.01	40557			8.01	38157			-5926									-8899536
						1294	56.6847		1294	55.6165		1294	75.5541		1294	55.4738		1294	44.2119									8.02	39725			8.02	38274			-4916.91									-12376864
						1295.93	58.5192		1295.93	56.8717		1295.93	76.1357		1295.93	55.5815		1295.93	39.3213									8.03	40222			8.03	37857			-4212.68									-15715840
						1297.86	59.4563		1297.86	57.9818		1297.86	76.8367		1297.86	52.8826		1297.86	39.1704									8.04	40207			8.04	38343			-4729.95									-18905728
						1299.79	58.9293		1299.79	58.6378		1299.79	77.3979		1299.79	48.2632		1299.79	43.8626									8.05	39890			8.05	38249			-6351.08									-21936240
						1301.71	57.1484		1301.71	58.6081		1301.71	77.8368		1301.71	44.1115		1301.71	48.5752									8.06	39887			8.06	37928			-7584.13									-24797696
						1303.64	54.7856		1303.64	57.7893		1303.64	77.99		1303.64	40.8317		1303.64	50.8394									8.07	39755			8.07	37780			-6769.75									-27481120
						1305.57	52.3669		1305.57	56.3692		1305.57	77.9805		1305.57	37.7664		1305.57	52.0773									8.08	39562			8.08	37582			-3935.3									-29978112
						1307.5	50.2489		1307.5	54.6068		1307.5	77.7207		1307.5	34.7401		1307.5	54.6618									8.09	39493			8.09	37617			-1031.09									-32281088
						1309.43	48.6949		1309.43	52.8726		1309.43	77.4014		1309.43	32.9884		1309.43	58.6019									8.1	39409			8.1	37488			170.635									-34383120
						1311.36	47.914		1311.36	51.4523		1311.36	76.921		1311.36	34.7023		1311.36	61.8071									8.11	39349			8.11	37402			201.023									-36278112
						1313.29	48.0071		1313.29	50.5617		1313.29	76.3779		1313.29	40.6362		1313.29	63.0452									8.12	39427			8.12	37365			1255.36									-37960784
						1315.21	49.0007		1315.21	50.3863		1315.21	75.7288		1315.21	48.4337		1315.21	62.3528									8.13	38950			8.13	37329			4258.86									-39426688
						1317.14	50.6509		1317.14	50.9063		1317.14	75.1064		1317.14	55.1123		1317.14	59.9275									8.14	39031			8.14	37256			7211.24									-40672176
						1319.07	52.8442		1319.07	52.0461		1319.07	74.3722		1319.07	59.3338		1319.07	55.9721									8.15	38778			8.15	37317			7129.96									-41694512
						1321	55.273		1321	53.6866		1321	73.7316		1321	61.2963		1321	49.6903									8.16	38933			8.16	37018			3525.36									-42491776
						1322.93	57.6224		1322.93	55.5531		1322.93	73.0219		1322.93	61.5896		1322.93	41.4682									8.17	38772			8.17	36791			-730.373									-43062944
						1324.86	59.9228		1324.86	57.5534		1324.86	72.1691		1324.86	60.8928		1324.86	38.045									8.18	38774			8.18	37081			-2302.41									-43407872
						1326.79	62.1658		1326.79	59.48		1326.79	70.9651		1326.79	59.6193		1326.79	45.7375									8.19	38671			8.19	36882			-787.938									-43527216
						1328.71	64.4082		1328.71	61.2639		1328.71	69.4241		1328.71	58.5053		1328.71	58.2347									8.2	38970			8.2	36927			1174.24									-43422512
						1330.64	66.6066		1330.64	62.8145		1330.64	67.3922		1330.64	58.0108		1330.64	67.4211									8.21	38591			8.21	36900			986.396									-43096096
						1332.57	68.7377		1332.57	64.1292		1332.57	64.8577		1332.57	58.3092		1332.57	72.6571									8.22	38498			8.22	36397			-1206.47									-42551120
						1334.5	70.5876		1334.5	65.043		1334.5	61.6403		1334.5	58.9067		1334.5	75.6232									8.23	38257			8.23	36333			-2959.85									-41791520
						1336.43	72.0927		1336.43	65.5738		1336.43	57.6696		1336.43	59.5882		1336.43	77.4222									8.24	38247			8.24	36412			-2224.3									-40821952
						1338.36	73.169		1338.36	65.64		1338.36	52.6578		1338.36	60.1823		1338.36	78.4351									8.25	38392			8.25	36525			720.49									-39647808
						1340.28	74.161		1340.28	65.4112		1340.28	46.2867		1340.28	60.2942		1340.28	79.0948									8.26	37928			8.26	36255			3767.92									-38275104
						1342.21	74.866		1342.21	64.9833		1342.21	39.3615		1342.21	59.3431		1342.21	79.5843									8.27	37910			8.27	36607			4946.35									-36710528
						1344.14	75.1168		1344.14	64.3328		1344.14	32.3686		1344.14	58.2546		1344.14	80.0611									8.28	38134			8.28	36183			3825.34									-34961376
						1346.07	75.0561		1346.07	63.5256		1346.07	25.9299		1346.07	58.0331		1346.07	80.4937									8.29	37995			8.29	36120			1401.61									-33035456
						1348	74.8456		1348	62.8782		1348	20.9999		1348	58.4449		1348	80.8075									8.3	37747			8.3	36169			-988.789									-30941056
						1349.93	74.5311		1349.93	62.5663		1349.93	17.854		1349.93	58.2499		1349.93	80.8156									8.31	37986			8.31	35875			-2619									-28686960
						1351.86	74.2529		1351.86	62.7928		1351.86	16.2388		1351.86	56.9785		1351.86	80.663									8.32	38214			8.32	35586			-3511.63									-26282288
						1353.78	73.9746		1353.78	63.4231		1353.78	16.1658		1353.78	54.7022		1353.78	80.3047									8.33	37869			8.33	35805			-3910.67									-23736512
						1355.71	73.8067		1355.71	64.348		1355.71	17.7229		1355.71	51.9657		1355.71	79.9128									8.34	37495			8.34	36001			-3769.57									-21059440
						1357.64	73.6843		1357.64	65.2282		1357.64	20.698		1357.64	49.33		1357.64	79.4419									8.35	37666			8.35	36015			-2821.44									-18261040
						1359.57	73.5264		1359.57	65.8843		1359.57	23.8449		1359.57	47.3192		1359.57	78.9367									8.36	37649			8.36	35801			-1095.29									-15351536
						1361.5	73.2409		1361.5	66.2128		1361.5	26.5214		1361.5	46.0035		1361.5	78.2715									8.37	37569			8.37	35691			812.396									-12341216
						1363.43	73.2049		1363.43	66.5364		1363.43	29.4908		1363.43	45.2998		1363.43	77.6218									8.38	37321			8.38	35571			2100.94									-9240464
						1365.35	73.4133		1365.35	66.904		1365.35	33.4379		1365.35	44.8676		1365.35	77.1815									8.39	37402			8.39	35303			2330.86									-6059728
						1367.28	73.625		1367.28	67.2807		1367.28	38.3215		1367.28	44.3571		1367.28	76.7207									8.4	37355			8.4	35511			1531.29									-2809344
						1369.21	73.918		1369.21	67.6954		1369.21	43.6932		1369.21	43.4723		1369.21	76.1086									8.41	37403			8.41	35463			-98.123									500336
						1371.14	74.2786		1371.14	68.2163		1371.14	48.6668		1371.14	42.2132		1371.14	75.603									8.42	37223			8.42	35609			-2251.46									3859168
						1373.07	74.4465		1373.07	68.5741		1373.07	53.6075		1373.07	40.386		1373.07	74.9719									8.43	36726			8.43	35180			-4208.13									7257104
						1375	74.6586		1375	68.8582		1375	59.3018		1375	37.3359		1375	74.29									8.44	37008			8.44	35408			-4874.33									10684304
						1376.92	74.7438		1376.92	68.9884		1376.92	64.2463		1376.92	32.9667		1376.92	73.7538									8.45	37197			8.45	35292			-3637.72									14131216
						1378.85	74.5213		1378.85	68.9747		1378.85	68.057		1378.85	27.2722		1378.85	73.2231									8.46	36835			8.46	35509			-1229.61									17588528
						1380.78	74.0733		1380.78	68.9241		1380.78	69.9553		1380.78	21.6963		1380.78	72.6114									8.47	37363			8.47	35124			634.555									21047264
						1382.71	73.622		1382.71	69.0907		1382.71	70.1247		1382.71	17.7826		1382.71	71.954									8.48	36829			8.48	34998			713.252									24498768
						1384.64	73.0704		1384.64	69.2899		1384.64	68.6345		1384.64	16.5084		1384.64	71.2064									8.49	36623			8.49	34872			-793.033									27934752
						1386.57	72.556		1386.57	69.5165		1386.57	65.7777		1386.57	18.1123		1386.57	70.339									8.5	36529			8.5	35199			-2810.51									31347280
						1388.5	72.5794		1388.5	69.8618		1388.5	61.3231		1388.5	23.2928		1388.5	69.3641									8.51	36699			8.51	35068			-4576.92									34728896
						1390.42	73.0369		1390.42	70.3241		1390.42	57.6736		1390.42	29.4831		1390.42	68.6008									8.52	36524			8.52	35014			-5842.01									38072480
						1392.35	73.605		1392.35	70.6876		1392.35	55.9427		1392.35	35.4036		1392.35	67.8852									8.53	36263			8.53	34426			-6091.34									41371408
						1394.28	74.2815		1394.28	70.9663		1394.28	57.753		1394.28	40.2611		1394.28	66.8671									8.54	36651			8.54	34502			-4375.97									44619456
						1396.21	75.0893		1396.21	71.057		1396.21	61.7417		1396.21	43.9741		1396.21	65.6521									8.55	36596			8.55	34832			-467.318									47810800
						1398.14	75.8535		1398.14	71.2149		1398.14	65.3123		1398.14	46.7431		1398.14	64.6882									8.56	36549			8.56	34776			4117.92									50940128
						1400.07	76.6673		1400.07	71.2008		1400.07	67.7492		1400.07	50.751		1400.07	63.6607									8.57	36246			8.57	34852			6935.22									54002480
						1401.99	77.0856		1401.99	71.1801		1401.99	68.9591		1401.99	54.7406		1401.99	62.8818									8.58	36027			8.58	34522			6677.21									56993424
						1403.92	77.1125		1403.92	70.878		1403.92	69.1213		1403.92	58.2954		1403.92	62.0217									8.59	36463			8.59	34615			4124.64									59908864
						1405.85	77.108		1405.85	70.4866		1405.85	68.7546		1405.85	60.8593		1405.85	61.1493									8.6	36062			8.6	34575			955.799									62745104
						1407.78	77.1064		1407.78	70.1022		1407.78	68.164		1407.78	62.3148		1407.78	60.4352									8.61	36276			8.61	34387			-1912.59									65498864
						1409.71	77.0624		1409.71	69.7155		1409.71	67.6863		1409.71	63.3213		1409.71	59.6254									8.62	35920			8.62	34598			-4407.61									68167264
						1411.64	77.0563		1411.64	69.1701		1411.64	67.1016		1411.64	64.0867		1411.64	58.5985									8.63	35961			8.63	34463			-6154.91									70747680
						1413.57	77.2143		1413.57	68.6879		1413.57	66.6014		1413.57	64.1705		1413.57	57.399									8.64	36073			8.64	34448			-6163.81									73237968
						1415.49	77.2758		1415.49	68.0442		1415.49	65.5968		1415.49	63.6997		1415.49	55.8843									8.65	35784			8.65	34326			-4025.03									75636096
						1417.42	77.3285		1417.42	67.4435		1417.42	64.1572		1417.42	63.5191		1417.42	54.5184									8.66	35872			8.66	34262			-914.566									77940480
						1419.35	77.4113		1419.35	66.3359		1419.35	60.9227		1419.35	65.9293		1419.35	54.2802									8.67	36054			8.67	34294			1205.66									80149664
						1421.28	77.3205		1421.28	65.3705		1421.28	57.5935		1421.28	69.0161		1421.28	54.6784									8.68	35809			8.68	33953			1358.25									82262512
						1423.21	76.8882		1423.21	64.286		1423.21	53.66		1423.21	70.837		1423.21	54.3323									8.69	35567			8.69	34406			177.068									84278064
						1425.14	76.5344		1425.14	63.0534		1425.14	47.9126		1425.14	71.7366		1425.14	53.4									8.7	35519			8.7	34220			-1111.58									86195456
						1427.07	76.141		1427.07	62.1656		1427.07	41.6593		1427.07	71.5073		1427.07	52.3813									8.71	35546			8.71	33853			-1801.71									88014064
						1428.99	75.6328		1428.99	61.6177		1428.99	35.4758		1428.99	70.4335		1428.99	51.0506									8.72	35685			8.72	34172			-1741.72									89733296
						1430.92	75.1308		1430.92	61.4961		1430.92	32.5104		1430.92	68.554		1430.92	49.4851									8.73	35555			8.73	34034			-991.672									91352736
						1432.85	74.7922		1432.85	62.0913		1432.85	35.6242		1432.85	66.0816		1432.85	47.9854									8.74	35226			8.74	33803			-80.1289									92871968
						1434.78	74.5001		1434.78	63.0925		1434.78	41.7367		1434.78	63.4568		1434.78	46.6412									8.75	35412			8.75	33964			-197.887									94290656
						1436.71	74.0434		1436.71	65.1159		1436.71	51.4554		1436.71	60.134		1436.71	44.8571									8.76	35528			8.76	33850			-2120.94									95608432
						1438.64	73.3425		1438.64	66.9558		1438.64	60.8251		1438.64	56.978		1438.64	43.2777									8.77	35360			8.77	34014			-4656.26									96824960
						1440.57	72.8238		1440.57	68.1826		1440.57	67.0668		1440.57	53.6025		1440.57	42.1566									8.78	35143			8.78	34091			-5034.44									97939872
						1442.49	72.5313		1442.49	68.9317		1442.49	71.3436		1442.49	49.1281		1442.49	41.2648									8.79	35640			8.79	33746			-1757.23									98952784
						1444.42	72.606		1444.42	69.2299		1444.42	73.6838		1444.42	45.7718		1444.42	40.5018									8.8	35254			8.8	33914			3169.43									99863200
						1446.35	72.7199		1446.35	69.0283		1446.35	74.5029		1446.35	46.4682		1446.35	39.8599									8.81	35371			8.81	33508			5800.72									100670624
						1448.28	72.8625		1448.28	68.5876		1448.28	74.6305		1448.28	50.3571		1448.28	39.3937									8.82	35132			8.82	33447			4374.91									101374400
						1450.21	72.9525		1450.21	67.9387		1450.21	74.2097		1450.21	53.9568		1450.21	39.0292									8.83	35084			8.83	33637			1181.43									101973904
						1452.13	73.1449		1452.13	67.3174		1452.13	73.8261		1452.13	57.3234		1452.13	38.3894									8.84	35170			8.84	33587			-268.607									102468304
						1454.06	73.2939		1454.06	66.6149		1454.06	73.248		1454.06	61.2279		1454.06	37.7517									8.85	35050			8.85	33254			597.742									102856784
						1455.99	73.3993		1455.99	66.0807		1455.99	72.7335		1455.99	65.5145		1455.99	36.9321									8.86	34880			8.86	33317			1109.58									103138320
						1457.92	72.9304		1457.92	64.4272		1457.92	70.6403		1457.92	70.3811		1457.92	35.3065									8.87	34809			8.87	33388			-738.068									103311936
						1459.85	72.6598		1459.85	63.527		1459.85	69.42		1459.85	72.3846		1459.85	33.9666									8.88	34850			8.88	33335			-3240.26									103376480
						1461.78	72.0675		1461.78	62.6149		1461.78	68.0658		1461.78	72.9651		1461.78	32.8443									8.89	34777			8.89	33436			-2862.28									103330768
						1463.71	71.2253		1463.71	61.5456		1463.71	66.3794		1463.71	73.2524		1463.71	31.4171									8.9	34781			8.9	33275			1212.15									103173616
						1465.63	69.8256		1465.63	59.674		1465.63	63.1013		1465.63	73.2953		1465.63	29.5981									8.91	35025			8.91	33448			5653.96									102903648
						1467.56	68.5701		1467.56	58.1651		1467.56	59.9299		1467.56	73.3109		1467.56	27.9376									8.92	34950			8.92	33115			6657.09									102519648
						1469.49	67.2354		1469.49	56.7477		1469.49	56.2548		1469.49	73.132		1469.49	26.5673									8.93	34714			8.93	33323			4326.5									102020256
						1471.42	65.579		1471.42	55.192		1471.42	51.867		1471.42	72.9972		1471.42	24.9779									8.94	34695			8.94	33523			2497.4									101404192
						1473.35	62.8633		1473.35	52.5538		1473.35	45.8044		1473.35	72.6426		1473.35	22.9799									8.95	34699			8.95	33253			4249.17									100670256
						1475.28	60.7908		1475.28	50.7731		1475.28	42.7708		1475.28	72.2426		1475.28	21.2216									8.96	34554			8.96	33265			8437.49									99817216
						1477.2	58.1473		1477.2	48.6748		1477.2	41.0908		1477.2	71.5799		1477.2	19.4975									8.97	34677			8.97	33066			11109.1									98843968
						1479.13	55.4248		1479.13	46.8198		1479.13	40.3367		1479.13	71.0271		1479.13	17.6977									8.98	34528			8.98	33316			9831.51									97749616
						1481.06	51.7512		1481.06	44.4646		1481.06	39.6985		1481.06	70.2903		1481.06	15.7333									8.99	34515			8.99	33281			5901.67									96533264
						1482.99	47.3716		1482.99	41.839		1482.99	39.8443		1482.99	69.6284		1482.99	13.5211									9	34507			9	33001			2342.56									95194288
						1484.92	42.6584		1484.92	39.0604		1484.92	40.3748		1484.92	68.9486		1484.92	11.5431									9.01	34556			9.01	32976			520.262									93732288
						1486.85	37.0936		1486.85	35.8471		1486.85	41.5395		1486.85	68.5154		1486.85	9.36705									9.02	34304			9.02	32862			-687.129									92147024
						1488.78	30.5203		1488.78	31.8739		1488.78	44.03		1488.78	67.9886		1488.78	7.30044									9.03	34586			9.03	33330			-2687.76									90438560
						1490.7	23.2882		1490.7	27.337		1490.7	49.429		1490.7	67.3515		1490.7	5.08864									9.04	34136			9.04	33319			-4965.86									88607264
						1492.63	18.2647		1492.63	23.9039		1492.63	54.9393		1492.63	65.966		1492.63	3.58773									9.05	34218			9.05	33107			-5524.96									86653824
						1494.56	15.4947		1494.56	21.7932		1494.56	59.3837		1494.56	64.7741		1494.56	2.51423									9.06	34304			9.06	33191			-3325.69									84579248
						1496.49	13.2772		1496.49	19.5603		1496.49	62.9964		1496.49	64.8084		1496.49	1.80927									9.07	34468			9.07	32948			191.041									82384960
						1498.42	13.5344		1498.42	18.9205		1498.42	64.9777		1498.42	65.0076		1498.42	1.42538									9.08	34369			9.08	33043			2255.35									80072736
						1500.35	15.6126		1500.35	19.6766		1500.35	65.5369		1500.35	63.7659		1500.35	1.55474									9.09	34199			9.09	32775			1399.11									77644784
						1502.28	18.88		1502.28	21.923		1502.28	65.5671		1502.28	61.7908		1502.28	1.55625									9.1	34468			9.1	32584			-1109.12									75103792
						1504.2	21.775		1504.2	24.3794		1504.2	65.3063		1504.2	59.3783		1504.2	1.65919									9.11	34221			9.11	32972			-2356.71									72452864
						1506.13	25.4683		1506.13	28.8523		1506.13	64.0539		1506.13	55.2892		1506.13	1.68615									9.12	34348			9.12	32687			-242.605									69695568
						1508.06	30.2873		1508.06	35.991		1508.06	61.1493		1508.06	49.6042		1508.06	2.8583									9.13	34321			9.13	32953			4934.74									66835984
						1509.99	32.8733		1509.99	39.7914		1509.99	59.2794		1509.99	47.4775		1509.99	3.92569									9.14	34609			9.14	32858			10848.1									63878656
						1511.92	36.8336		1511.92	43.974		1511.92	56.2832		1511.92	46.0557		1511.92	5.34015									9.15	34377			9.15	32830			14736.3									60828640
						1513.85	42.1564		1513.85	48.7657		1513.85	52.6316		1513.85	45.1401		1513.85	7.13216									9.16	34375			9.16	33162			14840.3									57691504
						1515.78	48.0549		1515.78	53.1563		1515.78	48.4655		1515.78	44.9393		1515.78	11.1929									9.17	34187			9.17	32434			11031.2									54473296
						1517.7	56.1414		1517.7	58.2228		1517.7	44.158		1517.7	47.3473		1517.7	18.0303									9.18	34068			9.18	32737			4796.46									51180512
						1519.63	60.6898		1519.63	60.8471		1519.63	42.7151		1519.63	50.2842		1519.63	24.1048									9.19	34222			9.19	32792			-1270.48									47820272
						1521.56	66.0182		1521.56	63.7586		1521.56	45.0421		1521.56	55.4585		1521.56	32.1451									9.2	34037			9.2	32723			-4609.14									44400000
						1523.49	69.9103		1523.49	65.7923		1523.49	48.4609		1523.49	59.0015		1523.49	39.4529									9.21	34316			9.21	32891			-4192.9									40927712
						1525.42	72.0143		1525.42	66.9024		1525.42	51.3282		1525.42	61.1076		1525.42	44.9043									9.22	34185			9.22	32558			-1320.42									37411840
						1527.35	73.7341		1527.35	67.2143		1527.35	52.0222		1527.35	62.2417		1527.35	50.6285									9.23	34317			9.23	32650			1264.84									33861136
						1529.27	74.9789		1529.27	67.0965		1529.27	51.2276		1529.27	62.9258		1529.27	55.1953									9.24	34077			9.24	32712			1479.23									30284864
						1531.2	75.44		1531.2	66.4942		1531.2	49.2848		1531.2	62.7087		1531.2	58.6161									9.25	34069			9.25	32583			-528.566									26692592
						1533.13	75.8947		1533.13	65.3849		1533.13	46.272		1533.13	62.4207		1533.13	62.0532									9.26	34193			9.26	32507			-2703.63									23094240
						1535.06	76.2709		1535.06	63.7143		1535.06	42.0356		1535.06	61.5208		1535.06	65.883									9.27	34166			9.27	32980			-2896.51									19500080
						1536.99	76.4997		1536.99	62.9701		1536.99	39.6603		1536.99	60.9761		1536.99	68.6412									9.28	34361			9.28	32898			-498.525									15920496
						1538.92	76.2705		1538.92	61.6236		1538.92	35.9053		1538.92	59.6818		1538.92	71.6802									9.29	34472			9.29	32429			3293.65									12366256
						1540.85	76.0629		1540.85	58.9267		1540.85	30.1785		1540.85	58.5238		1540.85	75.6225									9.3	34110			9.3	32512			6430.19									8848192
						1542.77	75.9325		1542.77	57.2343		1542.77	25.6522		1542.77	57.0821		1542.77	78.1114									9.31	34269			9.31	32801			7301.2									5377328
						1544.7	75.861		1544.7	55.6859		1544.7	21.6516		1544.7	55.9662		1544.7	80.0258									9.32	34034			9.32	32865			5680.9									1964752
						1546.63	75.6166		1546.63	54.5543		1546.63	18.0934		1546.63	54.3637		1546.63	81.4281									9.33	34140			9.33	32840			2933.43									-1378400
						1548.56	75.1587		1548.56	54.0102		1548.56	16.0522		1548.56	53.0461		1548.56	82.2138									9.34	33917			9.34	32628			1214.12									-4641040
						1550.49	74.2498		1550.49	53.8478		1550.49	15.0127		1550.49	50.8877		1550.49	82.3805									9.35	34407			9.35	32870			1895.86									-7812144
						1552.42	73.6435		1552.42	54.1588		1552.42	15.3637		1552.42	48.9985		1552.42	82.4721									9.36	34146			9.36	32469			4337.79									-10880736
						1554.34	72.3015		1554.34	54.4204		1554.34	15.8765		1554.34	45.9117		1554.34	82.0495									9.37	34092			9.37	32780			6258.87									-13836096
						1556.27	71.2306		1556.27	54.5765		1556.27	15.5368		1556.27	43.2708		1556.27	82.0537									9.38	33985			9.38	32691			5640.82									-16667664
						1558.2	69.6401		1558.2	54.3513		1558.2	13.4411		1558.2	38.9885		1558.2	81.8083									9.39	34306			9.39	32927			2453.63									-19365232
						1560.13	67.262		1560.13	53.3944		1560.13	9.59695		1560.13	30.6857		1560.13	81.1287									9.4	34073			9.4	32744			-1436.52									-21918832
						1562.06	66.3411		1562.06	53.1618		1562.06	8.79082		1562.06	25.0573		1562.06	80.4561									9.41	34115			9.41	32771			-3931.29									-24318912
						1563.99	65.7719		1563.99	53.1285		1563.99	9.54749		1563.99	18.3145		1563.99	79.2596									9.42	33887			9.42	32589			-4162.42									-26556400
						1565.91	65.2668		1565.91	53.3079		1565.91	12.1296		1565.91	10.1722		1565.91	77.134									9.43	34122			9.43	32592			-2558.06									-28622592
						1567.84	65.2483		1567.84	53.5643		1567.84	15.6289		1567.84	6.7659		1567.84	75.0414									9.44	34038			9.44	32625			-52.9785									-30509408
						1569.77	65.8299		1569.77	53.5151		1569.77	21.2878		1569.77	9.31589		1569.77	71.2534									9.45	33965			9.45	32574			2409.31									-32209312
						1571.7	66.4218		1571.7	53.0889		1571.7	25.4708		1571.7	17.1598		1571.7	67.909									9.46	33926			9.46	32280			3934.64									-33715344
						1573.63	66.0855		1573.63	52.4584		1573.63	25.9638		1573.63	24.7977		1573.63	66.1079									9.47	34114			9.47	32782			3967.42									-35021264
						1575.56	64.9113		1575.56	51.288		1575.56	22.5939		1575.56	30.2694		1575.56	64.9365									9.48	34164			9.48	32646			2847.8									-36121424
						1577.49	62.5986		1577.49	49.2789		1577.49	16.0876		1577.49	31.6198		1577.49	63.3045									9.49	34378			9.49	32912			1733.73									-37011008
						1579.41	60.9337		1579.41	47.7989		1579.41	11.6566		1579.41	29.8218		1579.41	62.0952									9.5	34226			9.5	33052			1500.23									-37685920
						1581.34	58.7652		1581.34	45.6852		1581.34	7.23521		1581.34	26.4731		1581.34	60.3804									9.51	34583			9.51	32884			1730.12									-38142784
						1583.27	56.2053		1583.27	42.7756		1583.27	3.61908		1583.27	22.2747		1583.27	58.5951									9.52	34258			9.52	32810			1164.5									-38379104
						1585.2	53.0129		1585.2	38.9074		1585.2	1.26446		1585.2	17.5643		1585.2	56.9973									9.53	34490			9.53	32840			-726.652									-38393184
						1587.13	49.618		1587.13	34.7186		1587.13	0.45156		1587.13	13.0245		1587.13	55.7664									9.54	34619			9.54	32776			-2927.77									-38184160
						1589.06	46.1714		1589.06	30.9561		1589.06	0.10158		1589.06	8.79734		1589.06	54.5905									9.55	34389			9.55	32965			-3877.32									-37752064
						1590.98	43.5881		1590.98	28.9484		1590.98	0.16578		1590.98	5.67398		1590.98	53.704									9.56	34409			9.56	33170			-3097.57									-37097744
						1592.91	41.7331		1592.91	28.6547		1592.91	0.24316		1592.91	3.38366		1592.91	52.8364									9.57	34620			9.57	33216			-1503.46									-36222928
						1594.84	40.7325		1594.84	30.1258		1594.84	1.23848		1594.84	2.06943		1594.84	51.9997									9.58	34818			9.58	32966			-156.531									-35130208
						1596.77	39.659		1596.77	32.5433		1596.77	3.95396		1596.77	1.0002		1596.77	50.9846									9.59	34492			9.59	33087			855.641									-33823040
						1598.7	38.3125		1598.7	35.6253		1598.7	9.09811		1598.7	0.48436		1598.7	49.8398									9.6	34431			9.6	33166			2082.82									-32305744
						1600.63	36.2565		1600.63	38.8879		1600.63	15.4045		1600.63	0.0536		1600.63	48.2815									9.61	34561			9.61	33284			3569.52									-30583440
						1602.56	34.8604		1602.56	42.3602		1602.56	22.7923		1602.56	0.04116		1602.56	46.5611									9.62	34667			9.62	33164			4483.48									-28662128
						1604.48	35.0478		1604.48	45.4673		1604.48	31.5282		1604.48	0.000143428		1604.48	45.0402									9.63	35018			9.63	33342			3915.97									-26548560
						1606.41	37.3829		1606.41	47.8946		1606.41	41.392		1606.41	0.40387		1606.41	43.9319									9.64	34709			9.64	33346			1775.74									-24250288
						1608.34	40.8283		1608.34	49.516		1608.34	50.9235		1608.34	2.94806		1608.34	42.4893									9.65	34426			9.65	33541			-1173.54									-21775584
						1610.27	44.3631		1610.27	50.2556		1610.27	58.4684		1610.27	11.2757		1610.27	40.427									9.66	35092			9.66	33573			-3871.94									-19133472
						1612.2	46.3495		1612.2	50.2012		1612.2	63.5183		1612.2	24.3962		1612.2	37.7675									9.67	34832			9.67	33394			-5404.17									-16333632
						1614.13	46.8919		1614.13	49.7852		1614.13	66.6296		1614.13	36.8386		1614.13	35.1247									9.68	35185			9.68	33497			-5253.99									-13386400
						1616.06	46.2553		1616.06	49.1487		1616.06	68.5856		1616.06	47.1834		1616.06	31.6439									9.69	35133			9.69	33687			-3657.29									-10302704
						1617.98	45.2754		1617.98	48.4472		1617.98	69.6776		1617.98	55.8582		1617.98	27.27									9.7	35272			9.7	33515			-1734.79									-7093984
						1619.91	45.0692		1619.91	48.423		1619.91	70.2969		1619.91	59.3309		1619.91	24.8774									9.71	35160			9.71	33656			-746.508									-3772304
						1621.84	45.6892		1621.84	48.7809		1621.84	70.4452		1621.84	61.4954		1621.84	23.8047									9.72	35373			9.72	33708			-807.504									-350096
						1623.77	47.8577		1623.77	49.7936		1623.77	69.9969		1623.77	63.0218		1623.77	24.8751									9.73	35369			9.73	33738			-571.414									3159792
						1625.7	50.376		1625.7	50.9651		1625.7	69.929		1625.7	63.662		1625.7	27.1357									9.74	35282			9.74	33869			1291.67									6744112
						1627.63	53.2306		1627.63	52.3123		1627.63	70.0343		1627.63	63.4031		1627.63	30.3264									9.75	35362			9.75	33873			4218.4									10389360
						1629.55	56.5054		1629.55	53.7925		1629.55	69.8473		1629.55	62.7652		1629.55	34.7855									9.76	35600			9.76	33868			5821.94									14081712
						1631.48	58.918		1631.48	54.9917		1631.48	69.5188		1631.48	61.4795		1631.48	40.4883									9.77	35666			9.77	34101			4257.07									17807216
						1633.41	60.8316		1633.41	56.0228		1633.41	69.189		1633.41	60.1849		1633.41	46.3906									9.78	35787			9.78	33917			399.129									21551744
						1635.34	62.7805		1635.34	57.0426		1635.34	68.0251		1635.34	58.0586		1635.34	53.8609									9.79	35611			9.79	33926			-2742.72									25301120
						1637.27	64.9049		1637.27	57.9793		1637.27	66.585		1637.27	55.8551		1637.27	60.9638									9.8	36045			9.8	34003			-2919.65									29041072
						1639.2	66.083		1639.2	58.7173		1639.2	65.9509		1639.2	53.9687		1639.2	65.316									9.81	36184			9.81	34298			-753.549									32757392
						1641.12	67.1935		1641.12	59.416		1641.12	65.3099		1641.12	52.2005		1641.12	68.8407									9.82	36043			9.82	34208			1098.97									36435984
						1643.05	68.0817		1643.05	60.097		1643.05	64.668		1643.05	50.3529		1643.05	71.5199									9.83	36407			9.83	34493			579.906									40062816
						1644.98	68.7718		1644.98	60.6897		1644.98	64.0992		1644.98	48.9138		1644.98	73.2022									9.84	36200			9.84	34565			-2206.78									43624112
						1646.91	69.3992		1646.91	61.2011		1646.91	62.4986		1646.91	46.876		1646.91	74.4083									9.85	36758			9.85	34561			-5701.74									47106288
						1648.84	70.3896		1648.84	61.8653		1648.84	61.1419		1648.84	45.2483		1648.84	75.3754									9.86	36550			9.86	34611			-8417.56									50496064
						1650.77	70.8624		1650.77	62.4658		1650.77	60.6219		1650.77	43.9047		1650.77	76.3469									9.87	37070			9.87	34513			-9468.09									53780480
						1652.7	71.4173		1652.7	63.0772		1652.7	59.0233		1652.7	42.2728		1652.7	76.5313									9.88	36560			9.88	34794			-8185.16									56946960
						1654.62	72.0802		1654.62	63.6755		1654.62	55.6478		1654.62	39.441		1654.62	76.188									9.89	36687			9.89	35136			-4205.15									59983376
						1656.55	72.228		1656.55	64.0132		1656.55	54.5371		1656.55	38.0189		1656.55	76.1036									9.9	36811			9.9	35325			1621.99									62877984
						1658.48	72.3493		1658.48	64.4814		1658.48	52.9132		1658.48	36.0226		1658.48	76.1159									9.91	36836			9.91	35131			6861.28									65619648
						1660.41	72.3923		1660.41	64.9462		1660.41	51.407		1660.41	33.9225		1660.41	75.9899									9.92	37119			9.92	35198			8820									68197664
						1662.34	72.2339		1662.34	65.4293		1662.34	49.3984		1662.34	30.7889		1662.34	75.7462									9.93	37184			9.93	35398			6667.85									70601968
						1664.27	72.1844		1664.27	65.9569		1664.27	47.3298		1664.27	27.0507		1664.27	75.5032									9.94	36945			9.94	35181			2171.98									72823024
						1666.19	71.9336		1666.19	66.4072		1666.19	45.6247		1666.19	23.4719		1666.19	75.6248									9.95	37238			9.95	35763			-1835.15									74851968
						1668.12	71.6329		1668.12	66.8403		1668.12	43.8377		1668.12	19.829		1668.12	75.6588									9.96	37412			9.96	35711			-3721.3									76680592
						1670.05	71.066		1670.05	67.2641		1670.05	40.683		1670.05	14.9886		1670.05	75.7525									9.97	37678			9.97	35703			-3840.93									78301264
						1671.98	70.8211		1671.98	67.7403		1671.98	38.232		1671.98	11.5785		1671.98	75.9985									9.98	37690			9.98	35853			-3402.39									79707120
						1673.91	70.5268		1673.91	68.2125		1673.91	35.81		1673.91	8.97143		1673.91	76.532									9.99	37776			9.99	35979			-2998.29									80891936
						1675.84	70.0328		1675.84	68.5341		1675.84	32.2419		1675.84	6.39863		1675.84	76.966									10	38515			10	35980			-2359.25									81850224
						1677.77	69.2486		1677.77	68.5755		1677.77	28.7372		1677.77	4.43127		1677.77	77.6902									10.01	38205			10.01	35890			-1162.51									82577200
						1679.69	68.308		1679.69	68.3679		1679.69	25.0224		1679.69	3.12328		1679.69	78.5327									10.02	38288			10.02	35931			414.275									83068768
						1681.62	67.298		1681.62	68.1213		1681.62	20.8183		1681.62	1.91464		1681.62	79.6661									10.03	38404			10.03	36311			2000.2									83321536
						1683.55	66.1488		1683.55	67.5811		1683.55	16.2594		1683.55	1.28081		1683.55	80.6866									10.04	38690			10.04	36134			3464.37									83332864
						1685.48	64.0182		1685.48	65.9356		1685.48	9.56515		1685.48	0.41853		1685.48	82.5112									10.05	38847			10.05	36076			4654.48									83100800
						1687.41	62.9057		1687.41	65.1048		1687.41	6.7083		1687.41	0.30065		1687.41	83.7307									10.06	38582			10.06	36670			4837.54									82624128
						1689.34	61.7158		1689.34	64.0124		1689.34	4.32092		1689.34	0.12169		1689.34	85.2232									10.07	39120			10.07	36726			2967.7									81902208
						1691.27	61.0021		1691.27	63.0636		1691.27	2.75293		1691.27	0.17396		1691.27	86.7529									10.08	39224			10.08	36701			-1048.99									80935200
						1693.19	60.7257		1693.19	62.5822		1693.19	1.90039		1693.19	0.08285		1693.19	88.099									10.09	39324			10.09	36911			-5463.05									79723840
						1695.12	61.036		1695.12	62.488		1695.12	1.49259		1695.12	0.19233		1695.12	89.2099									10.1	39189			10.1	36991			-7567.55									78269568
						1697.05	61.7556		1697.05	62.6263		1697.05	1.07922		1697.05	0.10137		1697.05	90.2212									10.11	39323			10.11	37152			-5908									76574400
						1698.98	62.7813		1698.98	63.5854		1698.98	1.06665		1698.98	0.24197		1698.98	91.0671									10.12	39643			10.12	37562			-1650.22									74640976
						1700.91	65.2353		1700.91	66.162		1700.91	1.08309		1700.91	0.13741		1700.91	91.9916									10.13	39779			10.13	37254			2477.16									72472480
						1702.84	66.3695		1702.84	67.8093		1702.84	1.37359		1702.84	0.30076		1702.84	92.6099									10.14	39850			10.14	37561			4752.18									70072672
						1704.77	67.8892		1704.77	70.0428		1704.77	1.78413		1704.77	0.36317		1704.77	93.3309									10.15	39874			10.15	37816			5911.53									67445872
						1706.69	70.6789		1706.69	73.1911		1706.69	2.80631		1706.69	0.88309		1706.69	93.9746									10.16	39700			10.16	37734			7940.59									64596848
						1708.62	73.5648		1708.62	76.0794		1708.62	4.35891		1708.62	1.64065		1708.62	94.6786									10.17	40403			10.17	38018			11506.2									61530848
						1710.55	76.5786		1710.55	78.6783		1710.55	7.31549		1710.55	3.74163		1710.55	95.1558									10.18	40390			10.18	37994			14864.5									58253552
						1712.48	79.4001		1712.48	81.1828		1712.48	11.842		1712.48	7.77798		1712.48	95.6844									10.19	40357			10.19	38033			15532.2									54771072
						1714.41	81.4029		1714.41	83.0044		1714.41	18.4899		1714.41	15.4838		1714.41	95.9744									10.2	40104			10.2	37998			12989.2									51089872
						1716.34	83.2608		1716.34	84.8931		1716.34	26.9213		1716.34	26.4071		1716.34	96.3913									10.21	40376			10.21	38295			9475.04									47216784
						1718.26	84.9939		1718.26	86.4452		1718.26	38.1399		1718.26	42.4779		1718.26	96.5359									10.22	40382			10.22	38525			7933.85									43158960
						1720.19	86.2991		1720.19	87.8285		1720.19	47.996		1720.19	55.4075		1720.19	97.0715									10.23	40242			10.23	38221			9247.01									38923808
						1722.12	86.6807		1722.12	88.4359		1722.12	56.0187		1722.12	64.6182		1722.12	97.3968									10.24	40518			10.24	38677			11691.2									34519008
						1724.05	87.2887		1724.05	89.2317		1724.05	64.875		1724.05	73.9152		1724.05	97.6622									10.25	40630			10.25	38703			13149.1									29952432
						1725.98	87.6627		1725.98	89.7641		1725.98	72.2704		1725.98	80.7407		1725.98	97.8153									10.26	40406			10.26	38515			13590									25232144
						1727.91	87.9543		1727.91	90.3103		1727.91	78.61		1727.91	85.906		1727.91	97.9462									10.27	40435			10.27	38907			15053.6									23161520
						1729.84	87.899		1729.84	90.4474		1729.84	83.8476		1729.84	89.8144		1729.84	97.885									10.28	40434			10.28	38832			19151.9									20850224
						1731.76	88.0999		1731.76	90.9101		1731.76	88.2582		1731.76	92.6844		1731.76	98.1748									10.29	40593			10.29	38762			24864.3									18466704
						1733.69	88.2333		1733.69	91.075		1733.69	91.4059		1733.69	94.8268		1733.69	98.1283									10.3	40919			10.3	38998			29096.1									16020016
						1735.62	88.8504		1735.62	91.4626		1735.62	94.5751		1735.62	97.4708		1735.62	98.0535									10.31	40844			10.31	39004			29465.2									13519344
						1737.55	88.82		1737.55	91.611		1737.55	96.3021		1737.55	97.9		1737.55	98.2049									10.32	40936			10.32	39145			26449.8									10973824
						1739.48	89.0453		1739.48	91.8821		1739.48	97.8061		1739.48	98.8618		1739.48	98.3448									10.33	40867			10.33	39233			22834.3									8392560
						1741.4	89.0761		1741.4	91.8931		1741.4	98.464		1741.4	99.2845		1741.4	98.3948									10.34	40738			10.34	39155			21232.6									5784656
						1743.33	89.079		1743.33	92.0118		1743.33	99.2596		1743.33	99.7427		1743.33	98.5298									10.35	40751			10.35	39094			22166.1									3159104
						1745.26	89.0439		1745.26	92.0333		1745.26	99.504		1745.26	99.7629		1745.26	98.6171									10.36	40588			10.36	39403			24185.7									524800
						1747.19	89.0195		1747.19	92.1916		1747.19	100		1747.19	99.9576		1747.19	98.566									10.37	40458			10.37	39331			25402.1									-2109440
						1749.12	88.9194		1749.12	92.1612		1749.12	99.8412		1749.12	99.7981		1749.12	98.3856									10.38	40771			10.38	39365			24882.1									-4734992
						1751.05	89.2982		1751.05	92.4998		1751.05	99.7925		1751.05	100		1751.05	98.3581									10.39	40837			10.39	39497			23077.1									-7343392
						1752.98	89.4533		1752.98	92.5987		1752.98	99.4491		1752.98	99.7701		1752.98	98.3813									10.4	40791			10.4	39075			21375.6									-9926352
						1754.9	89.5089		1754.9	92.8583		1754.9	99.7843		1754.9	99.5713		1754.9	98.5797									10.41	40919			10.41	39277			21105.2									-12475808
						1756.83	89.3695		1756.83	92.7517		1756.83	99.3866		1756.83	99.1202		1756.83	98.4755									10.42	40512			10.42	39249			22408.6									-14983888
						1758.76	89.3966		1758.76	92.8595		1758.76	99.442		1758.76	98.8151		1758.76	98.5239									10.43	40352			10.43	39094			23838.1									-17443008
						1760.69	89.3118		1760.69	92.8782		1760.69	99.287		1760.69	98.1481		1760.69	98.457									10.44	40359			10.44	39353			23443.3									-19845824
						1762.62	89.3395		1762.62	92.8855		1762.62	99.1045		1762.62	97.7394		1762.62	98.2434									10.45	40451			10.45	39406			20769.5									-22185296
						1764.55	89.2997		1764.55	92.8842		1764.55	98.9603		1764.55	96.9523		1764.55	98.149									10.46	40695			10.46	39266			17732.4									-24454656
						1766.47	89.2817		1766.47	93.0162		1766.47	99.1842		1766.47	96.3563		1766.47	98.1186									10.47	40392			10.47	39389			16988.7									-26647440
						1768.4	89.1063		1768.4	92.8783		1768.4	98.8478		1768.4	95.6284		1768.4	97.8576									10.48	40345			10.48	39675			19175.7									-28757520
						1770.33	88.9957		1770.33	92.9858		1770.33	99.0387		1770.33	95.1177		1770.33	97.7691									10.49	40342			10.49	39374			22131.3									-30779104
						1772.26	88.7928		1772.26	92.7419		1772.26	98.449		1772.26	94.5332		1772.26	97.4662									10.5	40101			10.5	39296			23296.7									-32706752
						1774.19	88.9463		1774.19	92.8093		1774.19	98.2112		1774.19	94.337		1774.19	97.3746									10.51	40174			10.51	39120			22709.1									-34535344
						1776.12	88.9439		1776.12	92.8088		1776.12	98.022		1776.12	93.8988		1776.12	97.3531									10.52	40024			10.52	39235			22954.8									-36260160
						1778.05	88.9786		1778.05	92.9031		1778.05	98.0419		1778.05	93.6649		1778.05	97.3874									10.53	40133			10.53	39341			25883.1									-37876864
						1779.97	88.8416		1779.97	92.7711		1779.97	97.6995		1779.97	93.2083		1779.97	97.2845									10.54	39800			10.54	39217			29903.7									-39381456
						1781.9	88.94		1781.9	92.8156		1781.9	97.5106		1781.9	92.9278		1781.9	97.3531									10.55	39596			10.55	38932			31246									-40770352
						1783.83	88.9664		1783.83	92.8206		1783.83	97.2308		1783.83	92.3639		1783.83	97.4341									10.56	39802			10.56	38956			27930.1									-42040368
						1785.76	89.0377		1785.76	92.8188		1785.76	96.9767		1785.76	91.9813		1785.76	97.3953									10.57	39646			10.57	39072			21933									-43188720
						1787.69	89.0172		1787.69	92.7638		1787.69	96.718		1787.69	91.3939		1787.69	97.3652									10.58	39706			10.58	39024			17159.8									-44213008
						1789.62	88.9763		1789.62	92.826		1789.62	96.8237		1789.62	90.906		1789.62	97.3456									10.59	39174			10.59	38600			15703.1									-45111232
						1791.55	88.8375		1791.55	92.6675		1791.55	96.4534		1791.55	90.2411		1791.55	97.035									10.6	39276			10.6	38393			16561.8									-45881840
						1793.47	88.9863		1793.47	92.6279		1793.47	96.0923		1793.47	89.7608		1793.47	96.7052									10.61	39308			10.61	38588			17702.1									-46523664
						1795.4	88.9345		1795.4	92.5267		1795.4	95.9213		1795.4	89.0392		1795.4	96.5357									10.62	39276			10.62	38573			18453.1									-47035936
						1797.33	89.0524		1797.33	92.6107		1797.33	95.9345		1797.33	88.5107		1797.33	96.4775									10.63	39030			10.63	38087			19466.4									-47418352
						1799.26	89.083		1799.26	92.5842		1799.26	95.656		1799.26	87.934		1799.26	96.3287									10.64	38659			10.64	38326			20970.3									-47670912
						1801.19	89.1322		1801.19	92.5246		1801.19	95.3938		1801.19	87.6944		1801.19	96.1642									10.65	38669			10.65	38148			22031.4									-47794128
						1803.12	89.2512		1803.12	92.4922		1803.12	95.0873		1803.12	87.6051		1803.12	96.1437									10.66	38747			10.66	38060			21740									-47788864
						1805.05	89.3972		1805.05	92.5579		1805.05	95.0524		1805.05	87.8796		1805.05	96.1817									10.67	38543			10.67	38290			20517.7									-47656368
						1806.97	89.3987		1806.97	92.4776		1806.97	94.8301		1806.97	88.2869		1806.97	96.0836									10.68	38643			10.68	38140			19777.2									-47398336
						1808.9	89.4419		1808.9	92.4814		1808.9	94.7411		1808.9	88.9109		1808.9	95.9015									10.69	38462			10.69	37819			20508.2									-47016800
						1810.83	89.4249		1810.83	92.3501		1810.83	94.3812		1810.83	89.4836		1810.83	95.5748									10.7	38515			10.7	37883			22592.8									-46514192
						1812.76	89.6073		1812.76	92.3737		1812.76	94.1779		1812.76	90.1616		1812.76	95.3314									10.71	38657			10.71	37760			25338.4									-45893328
						1814.69	89.7237		1814.69	92.4007		1814.69	93.9531		1814.69	90.5568		1814.69	95.1083									10.72	38284			10.72	37805			28087.1									-45157344
						1816.62	89.794		1816.62	92.398		1816.62	93.8131		1816.62	91.0251		1816.62	94.8103									10.73	38006			10.73	37343			30146.4									-44309760
						1818.54	89.8227		1818.54	92.3112		1818.54	93.5151		1818.54	91.3335		1818.54	94.4609									10.74	38175			10.74	37502			30731.1									-43354448
						1820.47	89.8817		1820.47	92.3061		1820.47	93.4232		1820.47	91.7153		1820.47	94.2004									10.75	37821			10.75	37002			29630.5									-42295552
						1822.4	89.8312		1822.4	92.2478		1822.4	93.279		1822.4	91.8949		1822.4	93.9713									10.76	37810			10.76	37212			27844.6									-41137600
						1824.33	89.8288		1824.33	92.2244		1824.33	93.1656		1824.33	92.1997		1824.33	93.6825									10.77	37722			10.77	37208			26927.6									-39885360
						1826.26	89.8106		1826.26	92.0803		1826.26	92.8257		1826.26	92.4065		1826.26	93.4185									10.78	37280			10.78	37160			27416.4									-38543920
						1828.19	89.7588		1828.19	92.1042		1828.19	92.8999		1828.19	92.5029		1828.19	93.3103									10.79	37441			10.79	36943			28284									-37118624
						1830.12	89.6891		1830.12	91.8958		1830.12	92.4184		1830.12	92.5911		1830.12	93.004									10.8	37731			10.8	36820			28336.5									-35615056
						1832.04	89.8982		1832.04	91.9737		1832.04	92.2302		1832.04	92.774		1832.04	92.912									10.81	37360			10.81	36710			27912.1									-34039056
						1833.97	89.9031		1833.97	91.9556		1833.97	92.1158		1833.97	92.6928		1833.97	92.7728									10.82	37140			10.82	36866			28612.1									-32396624
						1835.9	89.8755		1835.9	91.9086		1835.9	92.013		1835.9	92.7576		1835.9	92.5091									10.83	37004			10.83	36224			31218.9									-30694016
						1837.83	89.819		1837.83	91.7999		1837.83	91.7231		1837.83	92.7068		1837.83	92.1812									10.84	36965			10.84	36592			34373.4									-28937632
						1839.76	89.8597		1839.76	91.7979		1839.76	91.6442		1839.76	92.7772		1839.76	91.924									10.85	36934			10.85	35983			35768.5									-27134000
						1841.69	89.7493		1841.69	91.7533		1841.69	91.6226		1841.69	92.6317		1841.69	91.6842									10.86	36632			10.86	35997			34525									-25289808
						1843.61	89.6894		1843.61	91.6937		1843.61	91.4869		1843.61	92.7117		1843.61	91.2622									10.87	36552			10.87	36289			32014.8									-23411840
						1845.54	89.6162		1845.54	91.4578		1845.54	91.066		1845.54	92.768		1845.54	90.6898									10.88	36383			10.88	35844			30352.3									-21506944
						1847.47	89.6195		1847.47	91.4479		1847.47	91.1609		1847.47	92.8153		1847.47	90.3633									10.89	36625			10.89	35451			30456									-19582048
						1849.4	89.6606		1849.4	91.4052		1849.4	91.0699		1849.4	92.8323		1849.4	89.9693									10.9	36193			10.9	35783			31681.1									-17644112
						1851.33	89.7127		1851.33	91.4207		1851.33	91.1301		1851.33	92.9386		1851.33	89.5426									10.91	36058			10.91	35887			32862									-15700096
						1853.26	89.6519		1853.26	91.3072		1853.26	91.037		1853.26	92.9358		1853.26	89.0982									10.92	36070			10.92	35736			33228.7									-13756928
						1855.18	89.6334		1855.18	91.2473		1855.18	91.0714		1855.18	93.0298		1855.18	88.8366									10.93	36099			10.93	35477			32508.8									-11821568
						1857.11	89.5414		1857.11	91.1071		1857.11	90.9792		1857.11	93.0072		1857.11	88.5827									10.94	36086			10.94	35282			30833.6									-9900832
						1859.04	89.4815		1859.04	91.0286		1859.04	91.0051		1859.04	93.0636		1859.04	88.1927									10.95	35796			10.95	34945			28870.2									-8001504
						1860.97	89.4034		1860.97	90.9113		1860.97	90.9		1860.97	92.992		1860.97	87.4837									10.96	36091			10.96	35258			27617.3									-6130224
						1862.9	89.3754		1862.9	90.8632		1862.9	90.9415		1862.9	93.015		1862.9	86.4255									10.97	35691			10.97	35349			27500									-4293568
						1864.83	89.226		1864.83	90.7333		1864.83	90.9055		1864.83	92.909		1864.83	84.9964									10.98	35366			10.98	35199			27685.6									-2497872
						1866.76	88.9935		1866.76	90.6146		1866.76	90.9889		1866.76	92.8316		1866.76	83.8279									10.99	35371			10.99	35048			26792.2									-749344
						1868.68	88.7891		1868.68	90.3608		1868.68	90.7466		1868.68	92.7037		1868.68	83.7874									11	35429			11	34875			24526.1									945984
						1870.61	88.9078		1870.61	90.3478		1870.61	90.6623		1870.61	92.6932		1870.61	84.9141									11.01	35397			11.01	34918			22339.8									2582336
						1872.54	88.8866		1872.54	90.3228		1872.54	90.6662		1872.54	92.4468		1872.54	85.9805									11.02	35554			11.02	34943			22123.6									4154144
						1874.47	88.8286		1874.47	90.281		1874.47	90.7162		1874.47	92.3226		1874.47	86.666									11.03	35666			11.03	34490			24289.7									5656112
						1876.4	88.7058		1876.4	90.1444		1876.4	90.663		1876.4	92.1292		1876.4	86.986									11.04	35218			11.04	34332			27362.5									7083152
						1878.33	88.6134		1878.33	90.0625		1878.33	90.7165		1878.33	92.0288		1878.33	87.2272									11.05	34990			11.05	34446			29377.1									8430496
						1880.26	88.4923		1880.26	89.936		1880.26	90.6763		1880.26	91.801		1880.26	87.4514									11.06	35129			11.06	34590			29411.8									9693680
						1882.18	88.4145		1882.18	89.8673		1882.18	90.7382		1882.18	91.6297		1882.18	87.5236									11.07	34833			11.07	34509			27844.1									10868544
						1884.11	88.2695		1884.11	89.7213		1884.11	90.6751		1884.11	91.3434		1884.11	87.3485									11.08	35146			11.08	34238			25692.7									11951168
						1886.04	88.2172		1886.04	89.667		1886.04	90.7335		1886.04	91.1542		1886.04	87.194									11.09	34901			11.09	33899			24114.4									12938064
						1887.97	88.0904		1887.97	89.5698		1887.97	90.7144		1887.97	90.8332		1887.97	87.0252									11.1	34844			11.1	34129			24154.3									13825984
						1889.9	87.9976		1889.9	89.4201		1889.9	90.6023		1889.9	90.6075		1889.9	86.7031									11.11	34728			11.11	34127			26158.5									14612064
						1891.83	88.0003		1891.83	89.3543		1891.83	90.4985		1891.83	90.2138		1891.83	86.3759									11.12	34458			11.12	33769			29109.6									15293712
						1893.75	87.9553		1893.75	89.3307		1893.75	90.5373		1893.75	89.8315		1893.75	85.8725									11.13	34753			11.13	33550			31035.4									15868736
						1895.68	87.8894		1895.68	89.2052		1895.68	90.3432		1895.68	89.4008		1895.68	85.2087									11.14	34677			11.14	33969			30684.8									16335248
						1897.61	87.957		1897.61	89.2257		1897.61	90.2789		1897.61	89.1259		1897.61	85.0284									11.15	34483			11.15	33677			28799									16691680
						1899.54	87.9468		1899.54	89.1958		1899.54	90.1163		1899.54	88.8554		1899.54	85.531									11.16	34645			11.16	33457			27318									16936784
						1901.47	87.9498		1901.47	89.2081		1901.47	90.0059		1901.47	88.7385		1901.47	86.1529									11.17	34441			11.17	33701			27237.3									17069664
						1903.4	87.9066		1903.4	89.1729		1903.4	89.7704		1903.4	88.5645		1903.4	86.3212									11.18	34332			11.18	33403			27609.3									17089712
						1905.33	87.9038		1905.33	89.1886		1905.33	89.6318		1905.33	88.4372		1905.33	86.2803									11.19	34070			11.19	33635			26854									16996624
						1907.25	87.8315		1907.25	89.1419		1907.25	89.4243		1907.25	88.124		1907.25	86.4244									11.2	34357			11.2	33389			24696.8									16790320
						1909.18	87.7961		1909.18	89.1331		1909.18	89.2738		1909.18	87.8051		1909.18	86.8121									11.21	34385			11.21	33250			22377.7									16471120
						1911.11	87.8418		1911.11	89.1415		1911.11	89.0345		1911.11	87.3525		1911.11	87.1534									11.22	34172			11.22	32875			21105.2									16039488
						1913.04	87.9249		1913.04	89.2179		1913.04	88.9442		1913.04	86.9294		1913.04	87.2144									11.23	33986			11.23	33228			20859.3									15496160
						1914.97	87.9167		1914.97	89.2222		1914.97	88.8131		1914.97	86.3851		1914.97	86.9928									11.24	33933			11.24	32898			20855.3									14842112
						1916.9	87.9192		1916.9	89.2505		1916.9	88.7517		1916.9	85.8681		1916.9	86.5829									11.25	33886			11.25	33418			20642.6									14078560
						1918.82	87.9285		1918.82	89.145		1918.82	88.4744		1918.82	85.2891		1918.82	86.074									11.26	33574			11.26	33079			20262.8									13206784
						1920.75	87.9564		1920.75	89.1749		1920.75	88.5672		1920.75	84.8203		1920.75	85.8784									11.27	33640			11.27	33119			19617.4									12228384
						1922.68	87.9114		1922.68	89.078		1922.68	88.551		1922.68	84.4117		1922.68	85.8807									11.28	33591			11.28	33258			18387.6									11144960
						1924.61	88.1221		1924.61	89.1616		1924.61	88.6353		1924.61	84.2768		1924.61	86.278									11.29	34089			11.29	32521			16736.9									9958336
						1926.54	88.2574		1926.54	89.207		1926.54	88.7333		1926.54	84.219		1926.54	86.8042									11.3	33769			11.3	32492			15502.8									8670384
						1928.47	88.3548		1928.47	89.2264		1928.47	88.8867		1928.47	84.4213		1928.47	87.1834									11.31	33524			11.31	32634			15216.3									7283072
						1930.39	88.4168		1930.39	89.2068		1930.39	88.9219		1930.39	84.7036		1930.39	87.3578									11.32	33491			11.32	32386			15252.8									5798432
						1932.32	88.4971		1932.32	89.2282		1932.32	89.0041		1932.32	85.1921		1932.32	87.4152									11.33	33399			11.33	32668			14593									4218496
						1934.25	88.5376		1934.25	89.1953		1934.25	88.9656		1934.25	85.6593		1934.25	87.4066									11.34	33529			11.34	32623			13431.5									2545360
						1936.18	88.6106		1936.18	89.2098		1936.18	88.9911		1936.18	86.1585		1936.18	87.3817									11.35	33508			11.35	32457			13355.4									781056
						1938.11	88.6435		1938.11	89.1709		1938.11	88.9273		1938.11	86.5218		1938.11	87.2951									11.36	33170			11.36	32600			15503									-1072368
						1940.04	88.66		1940.04	89.1839		1940.04	88.9523		1940.04	86.8187		1940.04	87.17									11.37	33169			11.37	32326			18936									-3012912
						1941.97	88.5611		1941.97	89.0548		1941.97	88.7886		1941.97	86.996		1941.97	86.9222									11.38	32893			11.38	32449			21443									-5038704
						1943.89	88.6217		1943.89	89.0095		1943.89	88.6853		1943.89	87.2468		1943.89	86.7576									11.39	33417			11.39	32191			21903.3									-7147840
						1945.82	88.6783		1945.82	89.0018		1945.82	88.6292		1945.82	87.328		1945.82	86.6789									11.4	33231			11.4	32161			21278.5									-9338624
						1947.75	88.7665		1947.75	89.0126		1947.75	88.6154		1947.75	87.4515		1947.75	86.5812									11.41	33034			11.41	32061			21099.5									-11609376
						1949.68	88.805		1949.68	88.9687		1949.68	88.5403		1949.68	87.4595		1949.68	86.5031									11.42	32804			11.42	32123			21554.5									-13958592
						1951.61	88.8414		1951.61	88.9408		1951.61	88.5225		1951.61	87.47		1951.61	86.4385									11.43	32967			11.43	31879			21603.3									-16384880
						1953.54	88.8296		1953.54	88.8756		1953.54	88.4022		1953.54	87.3344		1953.54	86.3378									11.44	32804			11.44	31812			20660.9									-18887008
						1955.46	88.858		1955.46	88.8476		1955.46	88.3235		1955.46	87.2253		1955.46	86.2516									11.45	32983			11.45	31994			19373.5									-21463840
						1957.39	88.8776		1957.39	88.7998		1957.39	88.1628		1957.39	87.018		1957.39	86.1622									11.46	32412			11.46	31960			18536.5									-24114400
						1959.32	88.9012		1959.32	88.7656		1959.32	88.0385		1959.32	86.8916		1959.32	86.0674									11.47	32720			11.47	31620			17922.7									-26837904
						1961.25	88.8917		1961.25	88.694		1961.25	87.845		1961.25	86.736		1961.25	85.9677									11.48	32465			11.48	31974			16835.3									-29633680
						1963.18	88.9163		1963.18	88.6718		1963.18	87.7329		1963.18	86.6558		1963.18	85.8541									11.49	32883			11.49	32155			15616.3									-32501184
						1965.11	88.8517		1965.11	88.584		1965.11	87.5673		1965.11	86.5385		1965.11	85.7517									11.5	32668			11.5	31656			15856.3									-35440032
						1967.04	88.8064		1967.04	88.4824		1967.04	87.4136		1967.04	86.5681		1967.04	85.6257									11.51	32663			11.51	31834			18716.5									-38449984
						1968.96	88.8635		1968.96	88.4406		1968.96	87.2178		1968.96	86.6239		1968.96	85.5533									11.52	32399			11.52	31477			23294.1									-41530880
						1970.89	88.9185		1970.89	88.4539		1970.89	87.1475		1970.89	86.7588		1970.89	85.5028									11.53	32569			11.53	32122			27006.2									-44682672
						1972.82	88.8978		1972.82	88.3819		1972.82	87.0108		1972.82	86.8486		1972.82	85.4265									11.54	32346			11.54	31442			27659									-47905456
						1974.75	88.9065		1974.75	88.3557		1974.75	86.9652		1974.75	86.9673		1974.75	85.3527									11.55	32745			11.55	31399			25168.5									-51199312
						1976.68	88.8881		1976.68	88.2978		1976.68	86.8454		1976.68	87.004		1976.68	85.2445									11.56	32265			11.56	31471			21513									-54564480
						1978.61	88.8987		1978.61	88.2807		1978.61	86.8112		1978.61	87.0819		1978.61	85.1591									11.57	32427			11.57	31657			19212.7									-58001168
						1980.54	88.8734		1980.54	88.2211		1980.54	86.7202		1980.54	87.081		1980.54	85.0753									11.58	32367			11.58	31687			19578.9									-61509616
						1982.46	88.8632		1982.46	88.195		1982.46	86.6923		1982.46	87.1027		1982.46	84.9698									11.59	32451			11.59	31310			21895.1									-65090048
						1984.39	88.8323		1984.39	88.136		1984.39	86.6011		1984.39	87.0276		1984.39	84.8484									11.6	31951			11.6	31538			24123.9									-68742672
						1986.32	88.8107		1986.32	88.1056		1986.32	86.5691		1986.32	86.9669		1986.32	84.7301									11.61	32131			11.61	31419			24733.8									-72467616
						1988.25	88.7458		1988.25	88.0147		1988.25	86.4615		1988.25	86.8394		1988.25	84.632									11.62	32234			11.62	31193			24069.8									-76264896
						1990.18	88.7105		1990.18	87.9903		1990.18	86.4567		1990.18	86.7196		1990.18	84.5489									11.63	32092			11.63	31510			23717.9									-80134480
						1992.11	88.6329		1992.11	87.8863		1992.11	86.3131		1992.11	86.5125		1992.11	84.398									11.64	32451			11.64	31258			24354.2									-84076112
						1994.04	88.6933		1994.04	87.896		1994.04	86.2684		1994.04	86.3422		1994.04	84.3037									11.65	32201			11.65	31438			24661.9									-88089424
						1995.96	88.7064		1995.96	87.8847		1995.96	86.2428		1995.96	86.0706		1995.96	84.2176									11.66	32228			11.66	31155			23008.3									-92173808
						1997.89	88.6992		1997.89	87.8543		1997.89	86.2585		1997.89	85.8549		1997.89	84.0977									11.67	32232			11.67	31253			20060									-96328400
						1999.82	88.6636		1999.82	87.7905		1999.82	86.2111		1999.82	85.5737		1999.82	83.9894									11.68	32155			11.68	31216			18789.4									-100552144
						2001.75	88.6562		2001.75	87.7683		2001.75	86.2475		2001.75	85.3718		2001.75	83.94									11.69	32287			11.69	30864			21265									-104843632
						2003.68	88.6265		2003.68	87.7079		2003.68	86.2088		2003.68	85.1723		2003.68	83.9296									11.7	32049			11.7	30953			25935.2									-109201184
						2005.61	88.618		2005.61	87.6741		2005.61	86.2023		2005.61	85.0986		2005.61	83.9313									11.71	32255			11.71	30968			28993.8									-113622704
						2007.53	88.5811		2007.53	87.6149		2007.53	86.1371		2007.53	85.0516		2007.53	83.8934									11.72	32094			11.72	31460			28464.8									-118105824
						2009.46	88.5845		2009.46	87.5957		2009.46	86.1122		2009.46	85.0985		2009.46	83.838									11.73	32348			11.73	31002			26138.5									-122647728
						2011.39	88.5694		2011.39	87.5538		2011.39	86.031		2011.39	85.0841		2011.39	83.7797									11.74	32090			11.74	31085			25175.7									-127245184
						2013.32	88.5725		2013.32	87.5448		2013.32	86.0196		2013.32	85.0797		2013.32	83.703									11.75	32162			11.75	31193			26617.9									-131894560
						2015.25	88.5148		2015.25	87.4859		2015.25	85.9711		2015.25	84.9561		2015.25	83.5776									11.76	32058			11.76	30871			29038.3									-136591744
						2017.18	88.4704		2017.18	87.4361		2017.18	85.9637		2017.18	84.8432		2017.18	83.472									11.77	32043			11.77	30844			31045.3									-141332192
						2019.11	88.4934		2019.11	87.4254		2019.11	85.9528		2019.11	84.6628		2019.11	83.5168									11.78	32046			11.78	30829			32762.8									-146110896
						2021.03	88.5502		2021.03	87.4628		2021.03	86.0302		2021.03	84.5115		2021.03	83.5757									11.79	31713			11.79	30653			34541.6									-150922320
						2022.96	88.5533		2022.96	87.4347		2022.96	86.0401		2022.96	84.3268		2022.96	83.5654									11.8	32066			11.8	30816			35483.1									-155760512
						2024.89	88.5847		2024.89	87.4376		2024.89	86.1152		2024.89	84.253		2024.89	83.537									11.81	31921			11.81	30807			34399.7									-160618960
						2026.82	88.589		2026.82	87.4111		2026.82	86.1039		2026.82	84.2133		2026.82	83.4862									11.82	31731			11.82	30747			31751.4									-165490720
						2028.75	88.6122		2028.75	87.3995		2028.75	86.1268		2028.75	84.3675		2028.75	83.4288									11.83	31899			11.83	30838			29331.8									-170368352
						2030.67	88.62		2030.67	87.357		2030.67	86.0871		2030.67	84.6342		2030.67	83.3932									11.84	32134			11.84	30852			27933.3									-175243920
						2032.6	88.6488		2032.6	87.3512		2032.6	86.0841		2032.6	85.0419		2032.6	83.3667									11.85	31726			11.85	30623			26612.6									-180109088
						2034.53	88.6483		2034.53	87.3097		2034.53	86.0032		2034.53	85.4275		2034.53	83.3368									11.86	31780			11.86	30782			24969.2									-184955040
						2036.46	88.6629		2036.46	87.2856		2036.46	85.9753		2036.46	85.8419		2036.46	83.3024									11.87	32021			11.87	30704			24969.7									-189772496
						2038.39	88.6388		2038.39	87.2279		2038.39	85.886		2038.39	86.1123		2038.39	83.2589									11.88	31783			11.88	30729			28895.8									-194551856
						2040.32	88.617		2040.32	87.1916		2040.32	85.8757		2040.32	86.3291		2040.32	83.2148									11.89	31856			11.89	30512			35652.5									-199283056
						2042.25	88.6067		2042.25	87.1469		2042.25	85.8054		2042.25	86.4212		2042.25	83.1643									11.9	31668			11.9	30708			40870.8									-203955792
						2044.17	88.6445		2044.17	87.1548		2044.17	85.7865		2044.17	86.4752		2044.17	83.1028									11.91	31363			11.91	30459			41591.7									-208559328
						2046.1	88.637		2046.1	87.111		2046.1	85.708		2046.1	86.4188		2046.1	83.0151									11.92	31671			11.92	30523			39749.5									-213082752
						2048.03	88.6425		2048.03	87.098		2048.03	85.6681		2048.03	86.3915		2048.03	82.9209									11.93	31353			11.93	30530			39679.6									-217514864
						2049.96	88.6168		2049.96	87.0612		2049.96	85.5699		2049.96	86.2795		2049.96	82.8241									11.94	31468			11.94	30498			42753.1									-221844272
						2051.89	88.6159		2051.89	87.0458		2051.89	85.5247		2051.89	86.1783		2051.89	82.7185									11.95	31820			11.95	30400			46241.8									-226059440
						2053.82	88.6024		2053.82	87.0034		2053.82	85.4413		2053.82	86.0012		2053.82	82.6126									11.96	31443			11.96	30766			47774.2									-230148720
						2055.75	88.6012		2055.75	86.9899		2055.75	85.4301		2055.75	85.8497		2055.75	82.5013									11.97	31515			11.97	30448			49010.7									-234100416
						2057.67	88.5706		2057.67	86.9414		2057.67	85.3696		2057.67	85.6575		2057.67	82.3724									11.98	31743			11.98	30402			53298									-237902864
						2059.6	88.5652		2059.6	86.9211		2059.6	85.3677		2059.6	85.5357		2059.6	82.2472									11.99	31575			11.99	30523			60619									-241544384
						2061.53	88.5472		2061.53	86.875		2061.53	85.3351		2061.53	85.3787		2061.53	82.1061									12	31690			12	30464			67091									-245013472
						2063.46	88.5188		2063.46	86.8481		2063.46	85.3685		2063.46	85.2851		2063.46	81.9502									12.01	31630			12.01	30507			69919.8									-248298736
						2065.39	88.4648		2065.39	86.7855		2065.39	85.3363		2065.39	85.2116		2065.39	81.777									12.02	31455			12.02	30463			70975.2									-251389024
						2067.32	88.4972		2067.32	86.7892		2067.32	85.3789		2067.32	85.2469		2067.32	81.6168									12.03	31419			12.03	30432			73992.7									-254273424
						2069.24	88.4933		2069.24	86.7474		2069.24	85.3589		2069.24	85.3015		2069.24	81.4474									12.04	31884			12.04	30618			79305.6									-256941424
						2071.17	88.4946		2071.17	86.7284		2071.17	85.3944		2071.17	85.4803		2071.17	81.3235									12.05	31410			12.05	30149			83433.4									-259382832
						2073.1	88.4744		2073.1	86.6894		2073.1	85.3996		2073.1	85.6699		2073.1	81.2582									12.06	31633			12.06	30507			84015.4									-261587936
						2075.03	88.4854		2075.03	86.6835		2075.03	85.4739		2075.03	85.9291		2075.03	81.1953									12.07	31490			12.07	30411			83180.5									-263547536
						2076.96	88.4714		2076.96	86.649		2076.96	85.5254		2076.96	86.1191		2076.96	81.0991									12.08	31433			12.08	30476			84806.6									-265252912
						2078.89	88.4662		2078.89	86.6303		2078.89	85.6261		2078.89	86.3084		2078.89	80.9749									12.09	31425			12.09	30549			89651.2									-266696064
						2080.82	88.457		2080.82	86.5994		2080.82	85.6486		2080.82	86.3974		2080.82	80.8539									12.1	31576			12.1	29946			94936.7									-267869504
						2082.74	88.4816		2082.74	86.6106		2082.74	85.7175		2082.74	86.4949		2082.74	80.7635									12.11	31609			12.11	30350			98355.9									-268766608
						2084.67	88.4892		2084.67	86.5856		2084.67	85.7293		2084.67	86.504		2084.67	80.6977									12.12	31362			12.12	30306			100468									-269381360
						2086.6	88.503		2086.6	86.5817		2086.6	85.7526		2086.6	86.5157		2086.6	80.6647									12.13	31408			12.13	30257			102492									-269708608
						2088.53	88.4819		2088.53	86.5531		2088.53	85.7201		2088.53	86.4685		2088.53	80.6358									12.14	31398			12.14	29812			103589									-269744016
						2090.46	88.49		2090.46	86.5514		2090.46	85.7138		2090.46	86.4538		2090.46	80.5924									12.15	31110			12.15	29981			102228									-269484080
						2092.39	88.4964		2092.39	86.533		2092.39	85.6546		2092.39	86.3737		2092.39	80.5446									12.16	31389			12.16	30164			99566.6									-268926224
						2094.32	88.5218		2094.32	86.535		2094.32	85.6452		2094.32	86.3436		2094.32	80.4643									12.17	31462			12.17	30250			99200.5									-268068784
						2096.24	88.5267		2096.24	86.5087		2096.24	85.5703		2096.24	86.2654		2096.24	80.3609									12.18	31548			12.18	30174			102757									-266911040
						2098.17	88.5456		2098.17	86.5065		2098.17	85.5456		2098.17	86.229		2098.17	80.2663									12.19	31584			12.19	30367			107261									-265453232
						2100.1	88.5448		2100.1	86.476		2100.1	85.4696		2100.1	86.1564		2100.1	80.1952									12.2	31276			12.2	30483			108294									-263696560
						2102.03	88.56		2102.03	86.4753		2102.03	85.4414		2102.03	86.1246		2102.03	80.1857									12.21	31411			12.21	30104			105075									-261643248
						2103.96	88.5527		2103.96	86.4454		2103.96	85.3646		2103.96	86.0709		2103.96	80.2038									12.22	31665			12.22	30301			100879									-259296496
						2105.89	88.5746		2105.89	86.4454		2105.89	85.3425		2105.89	86.0699		2105.89	80.2273									12.23	31163			12.23	30296			98586.5									-256660448
						2107.81	88.5798		2107.81	86.4215		2107.81	85.2568		2107.81	86.0074		2107.81	80.2371									12.24	31167			12.24	30380			97553.4									-253740288
						2109.74	88.5932		2109.74	86.424		2109.74	85.2284		2109.74	85.989		2109.74	80.2316									12.25	31103			12.25	30289			95564.6									-250542176
						2111.67	88.5887		2111.67	86.3964		2111.67	85.1601		2111.67	85.9369		2111.67	80.1834									12.26	31053			12.26	30342			92307.2									-247073168
						2113.6	88.5889		2113.6	86.3848		2113.6	85.14		2113.6	85.9193		2113.6	80.1254									12.27	31435			12.27	30202			89237.5									-243341312
						2115.53	88.5789		2115.53	86.3546		2115.53	85.0613		2115.53	85.8475		2115.53	80.0791									12.28	31637			12.28	29880			86731.9									-239355552
						2117.46	88.6035		2117.46	86.3723		2117.46	85.0429		2117.46	85.7987		2117.46	80.04									12.29	31281			12.29	30393			83589.8									-235125696
						2119.39	88.5954		2119.39	86.3484		2119.39	84.9863		2119.39	85.7101		2119.39	80.0036									12.3	31466			12.3	30186			79943.7									-230662400
						2121.31	88.5969		2121.31	86.3495		2121.31	84.9669		2121.31	85.6453		2121.31	79.9514									12.31	31163			12.31	30052			78682.2									-225977152
						2123.24	88.5889		2123.24	86.3353		2123.24	84.8913		2123.24	85.5512		2123.24	79.8922									12.32	31231			12.32	29896			82112.3									-221082176
						2125.17	88.605		2125.17	86.3441		2125.17	84.8488		2125.17	85.5216		2125.17	79.8379									12.33	31567			12.33	29936			87998.1									-215990384
						2127.1	88.5955		2127.1	86.3233		2127.1	84.7654		2127.1	85.4391		2127.1	79.7771									12.34	31586			12.34	30183			91233.4									-210715424
						2129.03	88.6044		2129.03	86.3209		2129.03	84.7272		2129.03	85.3855		2129.03	79.6978									12.35	31242			12.35	30499			90104.9									-205271472
						2130.96	88.5967		2130.96	86.299		2130.96	84.6423		2130.96	85.3046		2130.96	79.6058									12.36	31102			12.36	30049			89102									-199673312
						2132.88	88.6024		2132.88	86.2962		2132.88	84.6104		2132.88	85.2785		2132.88	79.5315									12.37	31164			12.37	30232			93881.1									-193936160
						2134.81	88.5833		2134.81	86.2661		2134.81	84.5597		2134.81	85.2277		2134.81	79.4847									12.38	31540			12.38	30040			104255									-188075680
						2136.74	88.5877		2136.74	86.2671		2136.74	84.5647		2136.74	85.2271		2136.74	79.4672									12.39	31384			12.39	30300			114234									-182107920
						2138.67	88.5888		2138.67	86.2513		2138.67	84.5264		2138.67	85.1871		2138.67	79.4534									12.4	31111			12.4	30100			119425									-176049136
						2140.6	88.6033		2140.6	86.2577		2140.6	84.5439		2140.6	85.1923		2140.6	79.4485									12.41	31316			12.41	30188			122646									-169915856
						2142.53	88.5985		2142.53	86.2443		2142.53	84.5173		2142.53	85.1605		2142.53	79.4552									12.42	31185			12.42	30168			130704									-163724784
						2144.45	88.6083		2144.45	86.256		2144.45	84.5348		2144.45	85.1598		2144.45	79.452									12.43	31236			12.43	30249			146352									-157492624
						2146.38	88.6054		2146.38	86.2392		2146.38	84.5159		2146.38	85.1266		2146.38	79.435									12.44	31290			12.44	30026			165197									-151236128
						2148.31	88.6134		2148.31	86.2363		2148.31	84.5418		2148.31	85.1224		2148.31	79.4086									12.45	31259			12.45	30057			181032									-144971952
						2150.24	88.5953		2150.24	86.2166		2150.24	84.5155		2150.24	85.0636		2150.24	79.3914									12.46	31098			12.46	30038			192904									-138716624
						2152.17	88.6		2152.17	86.2257		2152.17	84.5206		2152.17	85.0346		2152.17	79.3761									12.47	31399			12.47	30346			205829									-132486480
						2154.1	88.6034		2154.1	86.2101		2154.1	84.4834		2154.1	84.976		2154.1	79.3573									12.48	31204			12.48	30255			224983									-126297536
						2156.03	88.612		2156.03	86.2062		2156.03	84.4862		2156.03	84.9501		2156.03	79.3152									12.49	31350			12.49	30103			250334									-120165440
						2157.95	88.5922		2157.95	86.1799		2157.95	84.4493		2157.95	84.884		2157.95	79.2749									12.5	31339			12.5	30096			277115									-114105536
						2159.88	88.5944		2159.88	86.1872		2159.88	84.4465		2159.88	84.857		2159.88	79.229									12.51	31146			12.51	29909			300609									-108132528
						2161.81	88.5829		2161.81	86.1693		2161.81	84.3839		2161.81	84.7687		2161.81	79.1429									12.52	31005			12.52	30099			319862									-102260736
						2163.74	88.5914		2163.74	86.1798		2163.74	84.3655		2163.74	84.7083		2163.74	79.0353									12.53	31136			12.53	30204			337226									-96503760
						2165.67	88.5761		2165.67	86.1637		2165.67	84.3054		2165.67	84.6102		2165.67	78.951									12.54	31008			12.54	29895			355221									-90874640
						2167.6	88.5698		2167.6	86.1618		2167.6	84.2947		2167.6	84.5729		2167.6	78.8652									12.55	30891			12.55	30173			374099									-85385648
						2169.53	88.5527		2169.53	86.141		2169.53	84.2429		2169.53	84.5016		2169.53	78.7728									12.56	30962			12.56	30004			392016									-80048352
						2171.45	88.5594		2171.45	86.1432		2171.45	84.245		2171.45	84.435		2171.45	78.7008									12.57	31098			12.57	29915			407064									-74873520
						2173.38	88.5481		2173.38	86.1184		2173.38	84.1973		2173.38	84.3152		2173.38	78.6373									12.58	30907			12.58	29881			418922									-69871072
						2175.31	88.5465		2175.31	86.1135		2175.31	84.1831		2175.31	84.2312		2175.31	78.5518									12.59	31240			12.59	29713			428482									-65050128
						2177.24	88.5384		2177.24	86.0939		2177.24	84.1275		2177.24	84.1231		2177.24	78.4668									12.6	30984			12.6	29878			436054									-60418864
						2179.17	88.5505		2179.17	86.103		2179.17	84.0967		2179.17	84.0448		2179.17	78.4005									12.61	31176			12.61	29949			440587									-55984544
						2181.1	88.541		2181.1	86.0793		2181.1	84.036		2181.1	83.9247		2181.1	78.3492									12.62	31189			12.62	29951			441443									-51753552
						2183.02	88.5439		2183.02	86.0771		2183.02	83.9992		2183.02	83.8515		2183.02	78.3363									12.63	30961			12.63	29613			440967									-47731280
						2184.95	88.5296		2184.95	86.0626		2184.95	83.9135		2184.95	83.7583		2184.95	78.3207									12.64	30895			12.64	30106			444214									-43922208
						2186.88	88.5447		2186.88	86.0773		2186.88	83.8767		2186.88	83.732		2186.88	78.269									12.65	31058			12.65	29986			454891									-40329856
						2188.81	88.5427		2188.81	86.0647		2188.81	83.7916		2188.81	83.6894		2188.81	78.2024									12.66	31033			12.66	29765			471329									-36956768
						2190.74	88.545		2190.74	86.0601		2190.74	83.7551		2190.74	83.7012		2190.74	78.1372									12.67	31174			12.67	29618			487255									-33804592
						2192.67	88.5365		2192.67	86.0419		2192.67	83.6451		2192.67	83.667		2192.67	78.1006									12.68	31274			12.68	30273			497263									-30873984
						2194.59	88.5481		2194.59	86.0446		2194.59	83.5858		2194.59	83.6454		2194.59	78.1135									12.69	30744			12.69	29905			501476									-28164752
						2196.52	88.5434		2196.52	86.02		2196.52	83.5097		2196.52	83.6153		2196.52	78.1451									12.7	31431			12.7	30133			504610									-25675792
						2198.45	88.5507		2198.45	86.0184		2198.45	83.4699		2198.45	83.6339		2198.45	78.1614									12.71	31000			12.71	30048			510784									-23405120
						2200.38	88.5404		2200.38	86.0059		2200.38	83.392		2200.38	83.6036		2200.38	78.1725									12.72	30992			12.72	29759			519765									-21349936
						2202.31	88.551		2202.31	86.0076		2202.31	83.3695		2202.31	83.6051		2202.31	78.1702									12.73	30883			12.73	29898			528043									-19506624
						2204.24	88.5426		2204.24	85.9839		2204.24	83.3233		2204.24	83.5744		2204.24	78.1554									12.74	30944			12.74	30027			532515									-17870832
						2206.17	88.544		2206.17	85.9852		2206.17	83.2929		2206.17	83.5558		2206.17	78.1276									12.75	30913			12.75	29942			532416									-16437504
						2208.09	88.5359		2208.09	85.974		2208.09	83.2361		2208.09	83.5293		2208.09	78.0948									12.76	31131			12.76	29757			528265									-15200880
						2210.02	88.5405		2210.02	85.9735		2210.02	83.2196		2210.02	83.5408		2210.02	78.062									12.77	30774			12.77	30134			520183									-14154560
						2211.95	88.5348		2211.95	85.9508		2211.95	83.153		2211.95	83.5016		2211.95	78.0223									12.78	31093			12.78	29987			507799									-13291632
						2213.88	88.5522		2213.88	85.9536		2213.88	83.1161		2213.88	83.4773		2213.88	77.9454									12.79	31291			12.79	29922			491272									-12604656
						2215.81	88.5432		2215.81	85.9339		2215.81	83.0413		2215.81	83.4055		2215.81	77.8884									12.8	31071			12.8	30006			471757									-12085696
						2217.74	88.5393		2217.74	85.9266		2217.74	82.9862		2217.74	83.3655		2217.74	77.8596									12.81	31148			12.81	29787			450855									-11726416
						2219.66	88.5243		2219.66	85.8992		2219.66	82.88		2219.66	83.2945		2219.66	77.8332									12.82	31390			12.82	29999			429973									-11518192
						2221.59	88.5292		2221.59	85.9041		2221.59	82.8123		2221.59	83.2416		2221.59	77.7908									12.83	31144			12.83	29801			410147									-11452048
						2223.52	88.5075		2223.52	85.8702		2223.52	82.6878		2223.52	83.1554		2223.52	77.7125									12.84	31089			12.84	29769			392054									-11518816
						2225.45	88.498		2225.45	85.8534		2225.45	82.6133		2225.45	83.1291		2225.45	77.628									12.85	30971			12.85	29901			376088									-11709152
						2227.38	88.4945		2227.38	85.8368		2227.38	82.5143		2227.38	83.0696		2227.38	77.5491									12.86	30852			12.86	29969			362852									-12013584
						2229.31	88.5085		2229.31	85.8356		2229.31	82.4691		2229.31	83.0684		2229.31	77.473									12.87	30979			12.87	29683			353833									-12422672
						2231.24	88.496		2231.24	85.8045		2231.24	82.4037		2231.24	83.0453		2231.24	77.3894									12.88	31035			12.88	29892			351115									-12926880
						2233.16	88.5032		2233.16	85.8017		2233.16	82.3927		2233.16	83.0628		2233.16	77.3087									12.89	30954			12.89	29935			355597									-13516832
						2235.09	88.5024		2235.09	85.7889		2235.09	82.3543		2235.09	83.0509		2235.09	77.2375									12.9	30844			12.9	29621			365206									-14183232
						2237.02	88.5134		2237.02	85.7889		2237.02	82.3475		2237.02	83.0581		2237.02	77.1843									12.91	30926			12.91	29627			375338									-14916928
						2238.95	88.513		2238.95	85.7712		2238.95	82.3102		2238.95	83.0384		2238.95	77.1636									12.92	31037			12.92	29610			381602									-15709088
						2240.88	88.525		2240.88	85.7739		2240.88	82.2975		2240.88	83.0452		2240.88	77.1422									12.93	30753			12.93	30070			382255									-16551056
						2242.81	88.5296		2242.81	85.7625		2242.81	82.2455		2242.81	83.0152		2242.81	77.1398									12.94	30650			12.94	29846			377911									-17434592
						2244.74	88.547		2244.74	85.7649		2244.74	82.2215		2244.74	83.0025		2244.74	77.1524									12.95	31084			12.95	29895			369162									-18351712
						2246.66	88.5408		2246.66	85.7391		2246.66	82.1779		2246.66	82.9679		2246.66	77.1361									12.96	30859			12.96	29614			355070									-19294976
						2248.59	88.5478		2248.59	85.7419		2248.59	82.1798		2248.59	82.9792		2248.59	77.1138									12.97	31090			12.97	29776			334269									-20257248
						2250.52	88.5363		2250.52	85.7353		2250.52	82.1624		2250.52	82.9509		2250.52	77.1137									12.98	30902			12.98	29808			307242									-21231952
						2252.45	88.5475		2252.45	85.7384		2252.45	82.1877		2252.45	82.9549		2252.45	77.1168									12.99	30837			12.99	29780			277069									-22212976
						2254.38	88.5467		2254.38	85.7219		2254.38	82.1597		2254.38	82.9157		2254.38	77.1056									13	31041			13	29940			247826									-23194736
						2256.31	88.5517		2256.31	85.7332		2256.31	82.1919		2256.31	82.9099		2256.31	77.111									13.01	30884			13.01	29674			222367									-24172224
						2258.24	88.5359		2258.24	85.715		2258.24	82.1816		2258.24	82.8711		2258.24	77.1036									13.02	30847			13.02	29600			201521									-25140976
						2260.16	88.5375		2260.16	85.7061		2260.16	82.2106		2260.16	82.8623		2260.16	77.0686									13.03	30933			13.03	29703			184942									-26097088
						2262.09	88.5271		2262.09	85.6885		2262.09	82.209		2262.09	82.8076		2262.09	77.0208									13.04	30751			13.04	29744			172261									-27037248
						2264.02	88.522		2264.02	85.6879		2264.02	82.2242		2264.02	82.7547		2264.02	76.967									13.05	30865			13.05	29695			163492									-27958784
						2265.95	88.5039		2265.95	85.6681		2265.95	82.217		2265.95	82.6808		2265.95	76.9337									13.06	30873			13.06	29993			158837									-28859552
						2267.88	88.4878		2267.88	85.6598		2267.88	82.2375		2267.88	82.6152		2267.88	76.8875									13.07	30786			13.07	29748			158528									-29738032
						2269.8	88.46		2269.8	85.6373		2269.8	82.2009		2269.8	82.4837		2269.8	76.8342									13.08	30768			13.08	29637			162764									-30593264
						2271.73	88.4587		2271.73	85.6424		2271.73	82.186		2271.73	82.3601		2271.73	76.7686									13.09	30828			13.09	30036			171377									-31424848
						2273.66	88.4391		2273.66	85.6167		2273.66	82.1415		2273.66	82.1975		2273.66	76.7032									13.1	30640			13.1	29572			183339									-32232992
						2275.59	88.4295		2275.59	85.6064		2275.59	82.1208		2275.59	82.0281		2275.59	76.6217									13.11	30631			13.11	29693			196915									-33018368
						2277.52	88.4069		2277.52	85.5887		2277.52	82.0459		2277.52	81.8222		2277.52	76.5506									13.12	30670			13.12	29859			210846									-33782256
						2279.45	88.3978		2279.45	85.5842		2279.45	82.0008		2279.45	81.6549		2279.45	76.498									13.13	30773			13.13	29840			225574									-34526336
						2281.38	88.3755		2281.38	85.5527		2281.38	81.9157		2281.38	81.4514		2281.38	76.4494									13.14	30556			13.14	29977			242943									-35252800
						2283.3	88.3602		2283.3	85.5337		2283.3	81.8896		2283.3	81.3105		2283.3	76.3876									13.15	30973			13.15	29728			264213									-35964256
						2285.23	88.3352		2285.23	85.5067		2285.23	81.835		2285.23	81.1852		2285.23	76.3019									13.16	31003			13.16	29477			288400									-36663776
						2287.16	88.338		2287.16	85.4944		2287.16	81.8098		2287.16	81.1422		2287.16	76.2034									13.17	30684			13.17	30131			312982									-37354688
						2289.09	88.3181		2289.09	85.4558		2289.09	81.7555		2289.09	81.1021		2289.09	76.0864									13.18	30874			13.18	29972			336416									-38040784
						2291.02	88.3068		2291.02	85.4407		2291.02	81.7397		2291.02	81.1024		2291.02	75.9585									13.19	30730			13.19	29804			359546									-38726064
						2292.95	88.2792		2292.95	85.4033		2292.95	81.6708		2292.95	81.1013		2292.95	75.8571									13.2	30653			13.2	29945			384090									-39414816
						2294.88	88.2602		2294.88	85.3679		2294.88	81.6378		2294.88	81.1169		2294.88	75.7588									13.21	30659			13.21	30090			410099									-40111536
						2296.8	88.2281		2296.8	85.3142		2296.8	81.583		2296.8	81.0947		2296.8	75.6983									13.22	30985			13.22	30022			435845									-40820928
						2298.73	88.2175		2298.73	85.2992		2298.73	81.5826		2298.73	81.0983		2298.73	75.6526									13.23	30717			13.23	29905			460531									-41547792
						2300.66	88.2033		2300.66	85.2719		2300.66	81.5327		2300.66	81.0404		2300.66	75.5975									13.24	30715			13.24	29736			486154									-42297056
						2302.59	88.2036		2302.59	85.261		2302.59	81.516		2302.59	80.9927		2302.59	75.5391									13.25	30753			13.25	29542			515356									-43073712
						2304.52	88.1742		2304.52	85.2147		2304.52	81.4372		2304.52	80.9202		2304.52	75.5351									13.26	30689			13.26	29671			547292									-43882736
						2306.45	88.1536		2306.45	85.18		2306.45	81.3912		2306.45	80.8579		2306.45	75.5369									13.27	30666			13.27	29744			576796									-44729088
						2308.38	88.1262		2308.38	85.1384		2308.38	81.2903		2308.38	80.7438		2308.38	75.4927									13.28	30446			13.28	29604			598687									-45617696
						2310.3	88.1346		2310.3	85.1405		2310.3	81.2567		2310.3	80.6597		2310.3	75.4302									13.29	30714			13.29	29915			612645									-46553360
						2312.23	88.1199		2312.23	85.1237		2312.23	81.187		2312.23	80.5067		2312.23	75.356									13.3	30662			13.3	29907			622905									-47540736
						2314.16	88.1177		2314.16	85.1375		2314.16	81.1951		2314.16	80.4221		2314.16	75.2541									13.31	30757			13.31	29766			633019									-48584320
						2316.09	88.0956		2316.09	85.1009		2316.09	81.1251		2316.09	80.2966		2316.09	75.1563									13.32	30436			13.32	29826			641825									-49688416
						2318.02	88.0949		2318.02	85.0706		2318.02	81.1253		2318.02	80.2302		2318.02	75.0668									13.33	30979			13.33	29742			645076									-50857104
						2319.95	88.0563		2319.95	85.0125		2319.95	81.0291		2319.95	80.1774		2319.95	74.9844									13.34	30957			13.34	29753			640253									-52094160
						2321.87	88.0669		2321.87	85.0143		2321.87	80.958		2321.87	80.1533		2321.87	74.9245									13.35	30819			13.35	29682			628686									-53403072
						2323.8	88.08		2323.8	85.01		2323.8	80.8437		2323.8	80.03		2323.8	74.8711									13.36	30686			13.36	29962			613222									-54787040
						2325.73	88.0912		2325.73	85.022		2325.73	80.865		2325.73	79.9782		2325.73	74.8151									13.37	30862			13.37	29926			595304									-56248928
						2327.66	88.0697		2327.66	84.9766		2327.66	80.7694		2327.66	79.8419		2327.66	74.8257									13.38	30620			13.38	29863			575072									-57791232
						2329.59	88.0809		2329.59	84.9873		2329.59	80.7665		2329.59	79.7706		2329.59	74.8588									13.39	30580			13.39	30024			553305									-59416032
						2331.52	88.0301		2331.52	84.9243		2331.52	80.6976		2331.52	79.6331		2331.52	74.8415									13.4	30710			13.4	29708			531653									-61125120
						2333.45	88.0283		2333.45	84.9215		2333.45	80.6846		2333.45	79.5376		2333.45	74.8555									13.41	30786			13.41	29575			510874									-62919776
						2335.37	88.0509		2335.37	84.9408		2335.37	80.566		2335.37	79.414		2335.37	74.9366									13.42	30658			13.42	29597			490122									-64800960
						2337.3	88.09		2337.3	84.9742		2337.3	80.6623		2337.3	79.3477		2337.3	75.0235									13.43	30736			13.43	29955			468822									-66769184
						2339.23	88.0798		2339.23	84.9364		2339.23	80.5599		2339.23	79.2258		2339.23	74.9865									13.44	30511			13.44	29639			448452									-68824544
						2341.16	88.0708		2341.16	84.9017		2341.16	80.4963		2341.16	79.2563		2341.16	74.9564									13.45	30597			13.45	29625			431335									-70966688
						2343.09	88.038		2343.09	84.8565		2343.09	80.4242		2343.09	79.1032		2343.09	74.9056									13.46	30608			13.46	30016			417773									-73194928
						2345.02	88.0818		2345.02	84.8941		2345.02	80.4357		2345.02	79.0142		2345.02	74.8756									13.47	30936			13.47	29927			405510									-75508096
						2346.94	88.0705		2346.94	84.8352		2346.94	80.3125		2346.94	78.9516		2346.94	74.872									13.48	30924			13.48	29499			392426									-77904624
						2348.87	88.0805		2348.87	84.8404		2348.87	80.2984		2348.87	79.0084		2348.87	74.8289									13.49	30739			13.49	30003			378891									-80382608
						2350.8	88.0807		2350.8	84.7977		2350.8	80.1877		2350.8	78.9794		2350.8	74.8274									13.5	30815			13.5	29649			366657									-82939680
						2352.73	88.0792		2352.73	84.7794		2352.73	80.1792		2352.73	78.9846		2352.73	74.8123									13.51	30815			13.51	29453			356063									-85573136
						2354.66	88.0665		2354.66	84.7532		2354.66	80.11		2354.66	79.0268		2354.66	74.7774									13.52	30594			13.52	29653			345560									-88279968
						2356.59	88.0973		2356.59	84.7458		2356.59	80.1192		2356.59	79.2294		2356.59	74.7439									13.53	30670			13.53	29613			334086									-91056736
						2358.51	88.0435		2358.51	84.6616		2358.51	79.9359		2358.51	79.1062		2358.51	74.6599									13.54	30883			13.54	29454			322621									-93899744
						2360.44	88.034		2360.44	84.6382		2360.44	79.8589		2360.44	79.1101		2360.44	74.6395									13.55	30716			13.55	29780			312499									-96804960
						2362.37	88.014		2362.37	84.6047		2362.37	79.7575		2362.37	79.1419		2362.37	74.5785									13.56	30674			13.56	29494			302830									-99768128
						2364.3	88.0627		2364.3	84.6137		2364.3	79.8338		2364.3	79.2005		2364.3	74.5426									13.57	30395			13.57	29701			290851									-102784656
						2366.23	88.0408		2366.23	84.5501		2366.23	79.6996		2366.23	79.1553		2366.23	74.5043									13.58	30565			13.58	29698			274934									-105849760
						2368.16	88.0116		2368.16	84.5214		2368.16	79.6413		2368.16	79.2674		2368.16	74.4599									13.59	30572			13.59	29690			256286									-108958496
						2370.09	87.9642		2370.09	84.4673		2370.09	79.4862		2370.09	79.292		2370.09	74.4671									13.6	30542			13.6	29830			237279									-112105616
						2372.01	87.9945		2372.01	84.4702		2372.01	79.4718		2372.01	79.3556		2372.01	74.3681									13.61	30834			13.61	29693			218993									-115285824
						2373.94	87.9891		2373.94	84.4435		2373.94	79.4255		2373.94	79.3148		2373.94	74.3255									13.62	30628			13.62	29565			201352									-118493616
						2375.87	87.9829		2375.87	84.4365		2375.87	79.4231		2375.87	79.2882		2375.87	74.2944									13.63	30714			13.63	29760			185119									-121723440
						2377.8	87.9472		2377.8	84.383		2377.8	79.3133		2377.8	79.1991		2377.8	74.2588									13.64	30694			13.64	29882			172183									-124969568
						2379.73	87.9402		2379.73	84.3654		2379.73	79.2665		2379.73	79.0791		2379.73	74.2014									13.65	30372			13.65	29770			163206									-128226320
						2381.66	87.9245		2381.66	84.3402		2381.66	79.2302		2381.66	78.8874		2381.66	74.1503									13.66	30619			13.66	29679			155911									-131487904
						2383.59	87.9327		2383.59	84.3398		2383.59	79.2336		2383.59	78.753		2383.59	74.0978									13.67	30521			13.67	29607			146945									-134748528
						2385.51	87.9291		2385.51	84.3151		2385.51	79.2157		2385.51	78.6496		2385.51	74.0475									13.68	30759			13.68	29747			135531									-138002432
						2387.44	87.9222		2387.44	84.2892		2387.44	79.1816		2387.44	78.6271		2387.44	73.9755									13.69	30583			13.69	29939			124472									-141243856
						2389.37	87.9009		2389.37	84.2444		2389.37	79.0824		2389.37	78.6677		2389.37	73.9063									13.7	30700			13.7	29367			117234									-144467120
						2391.3	87.8818		2391.3	84.2034		2391.3	78.9933		2391.3	78.7928		2391.3	73.8219									13.71	30601			13.71	29819			114484									-147666592
						2393.23	87.8445		2393.23	84.1458		2393.23	78.8596		2393.23	78.9021		2393.23	73.7548									13.72	30504			13.72	30030			113823									-150836816
						2395.16	87.8249		2395.16	84.1176		2395.16	78.7135		2395.16	79.0212		2395.16	73.6603									13.73	30577			13.73	29289			112391									-153972304
						2397.08	87.7873		2397.08	84.0707		2397.08	78.4958		2397.08	79.1141		2397.08	73.5369									13.74	30593			13.74	29374			109089									-157067856
						2399.01	87.7522		2399.01	84.0226		2399.01	78.3164		2399.01	79.2133		2399.01	73.4368									13.75	30380			13.75	29664			104472									-160118272
						2400.94	87.7101		2400.94	83.9585		2400.94	78.1031		2400.94	79.2426		2400.94	73.3065									13.76	30535			13.76	29648			99356.3									-163118624
						2402.87	87.6721		2402.87	83.9126		2402.87	77.9271		2402.87	79.2504		2402.87	73.1513									13.77	30490			13.77	29553			93973.4									-166064112
						2404.8	87.6194		2404.8	83.8571		2404.8	77.7655		2404.8	79.1963		2404.8	73.0082									13.78	30603			13.78	29244			88073.8									-168950112
						2406.73	87.587		2406.73	83.823		2406.73	77.6542		2406.73	79.1096		2406.73	72.8827									13.79	30674			13.79	29705			81344.8									-171772192
						2408.66	87.5488		2408.66	83.7701		2408.66	77.5652		2408.66	78.9383		2408.66	72.745									13.8	30467			13.8	29725			73811.4									-174526208
						2410.58	87.5259		2410.58	83.7302		2410.58	77.5688		2410.58	78.7477		2410.58	72.605									13.81	30346			13.81	29695			66097									-177208096
						2412.51	87.4903		2412.51	83.6887		2412.51	77.6117		2412.51	78.5005		2412.51	72.4967									13.82	30600			13.82	29458			59066.4									-179814144
						2414.44	87.4537		2414.44	83.6587		2414.44	77.7193		2414.44	78.2259		2414.44	72.3586									13.83	30614			13.83	29713			52765.3									-182340784
						2416.37	87.4288		2416.37	83.6289		2416.37	77.8184		2416.37	77.9264		2416.37	72.2279									13.84	30457			13.84	29260			45930.5									-184784688
						2418.3	87.431		2418.3	83.6171		2418.3	77.9494		2418.3	77.6847		2418.3	72.1047									13.85	30462			13.85	29361			37421									-187142816
						2420.23	87.4172		2420.23	83.5807		2420.23	78.0528		2420.23	77.4659		2420.23	71.9782									13.86	30399			13.86	29469			28504.8									-189412320
						2422.15	87.4197		2422.15	83.562		2422.15	78.1626		2422.15	77.3351		2422.15	71.8811									13.87	30221			13.87	29696			22867.9									-191590608
						2424.08	87.4221		2424.08	83.5439		2424.08	78.2001		2424.08	77.2495		2424.08	71.8406									13.88	30704			13.88	29522			23159.9									-193675344
						2426.01	87.4313		2426.01	83.5371		2426.01	78.2477		2426.01	77.2728		2426.01	71.8266									13.89	30258			13.89	29687			27439.5									-195664384
						2427.94	87.4318		2427.94	83.5077		2427.94	78.2383		2427.94	77.3531		2427.94	71.8327									13.9	30215			13.9	29395			30106.7									-197555872
						2429.87	87.4506		2429.87	83.4998		2429.87	78.2144		2429.87	77.5167		2429.87	71.8764									13.91	30479			13.91	29598			27167.8									-199348192
						2431.8	87.4423		2431.8	83.4731		2431.8	78.1341		2431.8	77.6872		2431.8	71.9454									13.92	30373			13.92	29653			20214.5									-201039936
						2433.72	87.4326		2433.72	83.4567		2433.72	78.066		2433.72	77.8833		2433.72	71.9904									13.93	30272			13.93	29562			14461.5									-202629920
						2435.65	87.4308		2435.65	83.427		2435.65	77.9814		2435.65	78.0553		2435.65	72.0269									13.94	30349			13.94	29452			13037.4									-204117216
						2437.58	87.4442		2437.58	83.4181		2437.58	77.9108		2437.58	78.1903		2437.58	72.036									13.95	30224			13.95	29439			14154.1									-205501152
						2439.51	87.4241		2439.51	83.3822		2439.51	77.8206		2439.51	78.2592		2439.51	72.0461									13.96	30125			13.96	29423			14142.1									-206781216
						2441.44	87.407		2441.44	83.3468		2441.44	77.7679		2441.44	78.3045		2441.44	72.0764									13.97	30452			13.97	29842			12150.2									-207957104
						2443.37	87.3988		2443.37	83.3086		2443.37	77.7002		2443.37	78.2677		2443.37	72.1437									13.98	30032			13.98	29681			10621.4									-209028800
						2445.3	87.3923		2445.3	83.2856		2445.3	77.6554		2445.3	78.1903		2445.3	72.2325									13.99	30150			13.99	29240			11385.5									-209996432
						2447.22	87.3726		2447.22	83.246		2447.22	77.5595		2447.22	78.0492		2447.22	72.3016									14	30543			14	29606			12793.5									-210860336
						2449.15	87.3768		2449.15	83.2237		2449.15	77.4789		2449.15	77.9302		2449.15	72.3131									14.01	30436			14.01	29144			11656.8									-211621072
						2451.08	87.3759		2451.08	83.1967		2451.08	77.3804		2451.08	77.7869		2451.08	72.3085									14.02	30255			14.02	29484			7338.36									-212279376
						2453.01	87.3712		2453.01	83.1786		2453.01	77.3267		2453.01	77.6445		2453.01	72.3141									14.03	29972			14.03	29402			2643.81									-212836144
						2454.94	87.3531		2454.94	83.1465		2454.94	77.2917		2454.94	77.5148		2454.94	72.3338									14.04	29954			14.04	29233			474.635									-213292480
						2456.87	87.3554		2456.87	83.1339		2456.87	77.3178		2456.87	77.4763		2456.87	72.3456									14.05	30160			14.05	29441			628.705									-213649680
						2458.8	87.3532		2458.8	83.1147		2458.8	77.3455		2458.8	77.5315		2458.8	72.3591									14.06	30284			14.06	29643			675.865									-213909152
						2460.72	87.3566		2460.72	83.0941		2460.72	77.4056		2460.72	77.7094		2460.72	72.3483									14.07	29860			14.07	29389			-565.426									-214072496
						2462.65	87.3422		2462.65	83.0589		2462.65	77.428		2462.65	77.9012		2462.65	72.3425									14.08	29858			14.08	29129			-1567.95									-214141488
						2464.58	87.3316		2464.58	83.0361		2464.58	77.4237		2464.58	78.0831		2464.58	72.323									14.09	29954			14.09	29235			-326.291									-214118016
						2466.51	87.3062		2466.51	82.9816		2466.51	77.3776		2466.51	78.1945		2466.51	72.3134									14.1	29716			14.1	29465			2867.1									-214004160
						2468.44	87.2832		2468.44	82.9363		2468.44	77.3425		2468.44	78.2638		2468.44	72.2908									14.11	29679			14.11	29404			5665.41									-213802112
						2470.37	87.2586		2470.37	82.8934		2470.37	77.273		2470.37	78.2773		2470.37	72.2505									14.12	29601			14.12	29409			6365.52									-213514192
						2472.29	87.2451		2472.29	82.8585		2472.29	77.2216		2472.29	78.273		2472.29	72.1654									14.13	29758			14.13	29362			5493.04									-213142848
						2474.22	87.2085		2474.22	82.8015		2474.22	77.1386		2474.22	78.2148		2474.22	72.0725									14.14	29942			14.14	29212			4550.02									-212690704
						2476.15	87.1784		2476.15	82.7599		2476.15	77.0846		2476.15	78.1669		2476.15	71.9636									14.15	29842			14.15	29168			4014.65									-212160400
						2478.08	87.1407		2478.08	82.7082		2478.08	76.9987		2478.08	78.0744		2478.08	71.8374									14.16	29844			14.16	29433			3303.87									-211554816
						2480.01	87.119		2480.01	82.6749		2480.01	76.9537		2480.01	78.0099		2480.01	71.7466									14.17	29939			14.17	29484			2357.31									-210876832
						2481.94	87.0955		2481.94	82.6231		2481.94	76.8903		2481.94	77.9388		2481.94	71.7016									14.18	29968			14.18	29377			2242.63									-210129488
						2483.86	87.0862		2483.86	82.577		2483.86	76.8589		2483.86	77.8621		2483.86	71.6895									14.19	29687			14.19	29182			3769.22									-209315872
						2485.79	87.0644		2485.79	82.5333		2485.79	76.7987		2485.79	77.7855		2485.79	71.6856									14.2	29947			14.2	29766			6093.97									-208439184
						2487.72	87.0538		2487.72	82.5111		2487.72	76.7551		2487.72	77.7425		2487.72	71.6529									14.21	29942			14.21	29405			7408.01									-207502704
						2489.65	87.0306		2489.65	82.4558		2489.65	76.7065		2489.65	77.6691		2489.65	71.5871									14.22	30168			14.22	29285			6894.97									-206509792
						2491.58	87.0168		2491.58	82.417		2491.58	76.6823		2491.58	77.6041		2491.58	71.4918									14.23	29614			14.23	29134			5385.74									-205463840
						2493.51	86.9952		2493.51	82.3826		2493.51	76.6626		2493.51	77.5101		2493.51	71.4101									14.24	29780			14.24	29111			3986.89									-204368288
						2495.44	86.9815		2495.44	82.3588		2495.44	76.6666		2495.44	77.4269		2495.44	71.3413									14.25	29732			14.25	29619			2754.97									-203226688
						2497.36	86.9563		2497.36	82.3165		2497.36	76.6471		2497.36	77.3451		2497.36	71.3044									14.26	30064			14.26	29459			1233.55									-202042576
						2499.29	86.9352		2499.29	82.2905		2499.29	76.6467		2499.29	77.2814		2499.29	71.2726									14.27	29821			14.27	29345			-205.279									-200819488
						2501.22	86.8953		2501.22	82.2527		2501.22	76.6326		2501.22	77.1938		2501.22	71.2768									14.28	29703			14.28	29505			-496.793									-199561024
						2503.15	86.873		2503.15	82.232		2503.15	76.6664		2503.15	77.1225		2503.15	71.2846									14.29	30034			14.29	29278			536.588									-198270800
						2505.08	86.8578		2505.08	82.1962		2505.08	76.6515		2505.08	77.0105		2505.08	71.2438									14.3	29879			14.3	29558			1631.41									-196952368
						2507.01	86.854		2507.01	82.1746		2507.01	76.6488		2507.01	76.9073		2507.01	71.1536									14.31	29933			14.31	29202			1735.11									-195609296
						2508.93	86.8308		2508.93	82.1367		2508.93	76.6233		2508.93	76.7744		2508.93	71.0215									14.32	29542			14.32	29439			1620.72									-194245136
						2510.86	86.8139		2510.86	82.1159		2510.86	76.6135		2510.86	76.6577		2510.86	70.8673									14.33	29618			14.33	29652			2806.72									-192863376
						2512.79	86.8017		2512.79	82.0975		2512.79	76.5792		2512.79	76.5017		2512.79	70.7464									14.34	29728			14.34	29163			4888.72									-191467440
						2514.72	86.792		2514.72	82.0861		2514.72	76.5746		2514.72	76.3094		2514.72	70.639									14.35	30047			14.35	28908			5189.27									-190060720
						2516.65	86.7656		2516.65	82.056		2516.65	76.559		2516.65	76.0745		2516.65	70.5621									14.36	29592			14.36	29273			1964.82									-188646480
						2518.58	86.7569		2518.58	82.0399		2518.58	76.5499		2518.58	75.8639		2518.58	70.5098									14.37	29323			14.37	29256			-2679.13									-187227920
						2520.51	86.7448		2520.51	82.0223		2520.51	76.535		2520.51	75.686		2520.51	70.5207									14.38	29689			14.38	29539			-4400.22									-185808128
						2522.43	86.7329		2522.43	82.014		2522.43	76.5374		2522.43	75.6073		2522.43	70.5226									14.39	29737			14.39	29234			-1398.96									-184390048
						2524.36	86.7122		2524.36	81.9776		2524.36	76.5054		2524.36	75.62		2524.36	70.4916									14.4	29559			14.4	29548			3442.22									-182976528
						2526.29	86.7126		2526.29	81.9573		2526.29	76.5144		2526.29	75.724		2526.29	70.445									14.41	29526			14.41	29451			5900.14									-181570208
						2528.22	86.7007		2528.22	81.9258		2528.22	76.5271		2528.22	75.8399		2528.22	70.3981									14.42	29722			14.42	29300			5157.88									-180173600
						2530.15	86.6986		2530.15	81.9111		2530.15	76.5774		2530.15	75.9755		2530.15	70.3614									14.43	29963			14.43	29373			4095.53									-178789056
						2532.08	86.6896		2532.08	81.8884		2532.08	76.6055		2532.08	76.0699		2532.08	70.3202									14.44	29884			14.44	29423			5084.85									-177418688
						2534.01	86.6807		2534.01	81.8678		2534.01	76.6588		2534.01	76.1422		2534.01	70.2908									14.45	29672			14.45	29510			6976.18									-176064448
						2535.93	86.6575		2535.93	81.835		2535.93	76.6792		2535.93	76.1438		2535.93	70.2703									14.46	29761			14.46	29497			7031.28									-174728032
						2537.86	86.6552		2537.86	81.817		2537.86	76.7331		2537.86	76.1258		2537.86	70.2331									14.47	29713			14.47	29205			4790.83									-173410960
						2539.79	86.647		2539.79	81.7834		2539.79	76.745		2539.79	76.0765		2539.79	70.1969									14.48	29878			14.48	29548			2528.51									-172114464
						2541.72	86.6386		2541.72	81.7635		2541.72	76.7575		2541.72	76.0381		2541.72	70.153									14.49	30201			14.49	29257			1955.52									-170839584
						2543.65	86.6181		2543.65	81.7258		2543.65	76.7689		2543.65	75.9831		2543.65	70.1373									14.5	29903			14.5	29062			1980.29									-169587072
						2545.58	86.6088		2545.58	81.7014		2545.58	76.7841		2545.58	75.9018		2545.58	70.1137									14.51	29807			14.51	29413			545.492									-168357408
						2547.5	86.5943		2547.5	81.6745		2547.5	76.7779		2547.5	75.7945		2547.5	70.12									14.52	29977			14.52	29333			-2275.74									-167150848
						2549.43	86.5742		2549.43	81.6538		2549.43	76.7893		2549.43	75.7051		2549.43	70.1202									14.53	29739			14.53	29354			-4286.47									-165967328
						2551.36	86.5447		2551.36	81.618		2551.36	76.7358		2551.36	75.5753		2551.36	70.0786									14.54	29853			14.54	29147			-4010.87									-164806528
						2553.29	86.5252		2553.29	81.5998		2553.29	76.7031		2553.29	75.4388		2553.29	70.0396									14.55	29821			14.55	29389			-2239.72									-163667856
						2555.22	86.4992		2555.22	81.574		2555.22	76.6595		2555.22	75.2645		2555.22	69.9933									14.56	30045			14.56	29427			-433.715									-162550464
						2557.15	86.4841		2557.15	81.5562		2557.15	76.6292		2557.15	75.1101		2557.15	69.9138									14.57	29762			14.57	29408			1191.24									-161453152
						2559.07	86.444		2559.07	81.5151		2559.07	76.5741		2559.07	74.9323		2559.07	69.8265									14.58	29895			14.58	29251			3045.89									-160374512
						2561	86.4168		2561	81.4866		2561	76.5552		2561	74.7624		2561	69.702									14.59	30216			14.59	29587			4497.08									-159312864
						2562.93	86.3928		2562.93	81.4508		2562.93	76.5059		2562.93	74.5673		2562.93	69.5956									14.6	30089			14.6	29273			4369.78									-158266224
						2564.86	86.372		2564.86	81.4265		2564.86	76.4789		2564.86	74.3788		2564.86	69.4997									14.61	29855			14.61	29646			3150.98									-157232384
						2566.79	86.3432		2566.79	81.3942		2566.79	76.4296		2566.79	74.1676		2566.79	69.4326									14.62	30317			14.62	29569			3091.78									-156208896
						2568.72	86.3353		2568.72	81.3681		2568.72	76.3831		2568.72	73.9688		2568.72	69.3899									14.63	29981			14.63	29548			5120.31									-155193040
						2570.65	86.3172		2570.65	81.322		2570.65	76.32		2570.65	73.7712		2570.65	69.3468									14.64	29554			14.64	29354			6702.22									-154181904
						2572.57	86.2954		2572.57	81.2832		2572.57	76.2511		2572.57	73.6216		2572.57	69.2659									14.65	29920			14.65	29405			4415.6									-153172368
						2574.5	86.2801		2574.5	81.2372		2574.5	76.1658		2574.5	73.5117		2574.5	69.2142									14.66	30030			14.66	29319			-1389.31									-152161088
						2576.43	86.2807		2576.43	81.2059		2576.43	76.116		2576.43	73.4558		2576.43	69.1887									14.67	29889			14.67	29376			-6079.73									-151144592
						2578.36	86.2739		2578.36	81.1707		2578.36	76.0621		2578.36	73.4258		2578.36	69.1622									14.68	30036			14.68	29678			-5686.2									-150119232
						2580.29	86.2693		2580.29	81.1389		2580.29	76.0661		2580.29	73.4301		2580.29	69.1408									14.69	30055			14.69	29399			-1322.12									-149081216
						2582.22	86.258		2582.22	81.101		2582.22	76.0641		2582.22	73.4259		2582.22	69.1206									14.7	29792			14.7	29345			2499.99									-148026688
						2584.14	86.2566		2584.14	81.0787		2584.14	76.0764		2584.14	73.4342		2584.14	69.076									14.71	29768			14.71	29306			3345.3									-146951632
						2586.07	86.2352		2586.07	81.0392		2586.07	76.0758		2586.07	73.4069		2586.07	69.0448									14.72	30089			14.72	29561			3044.07									-145852048
						2588	86.2204		2588	81.0097		2588	76.0891		2588	73.3778		2588	69.0373									14.73	29739			14.73	29210			4246.1									-144723840
						2589.93	86.1982		2589.93	80.9729		2589.93	76.0496		2589.93	73.2811		2589.93	69.0565									14.74	29899			14.74	29412			6558.46									-143562928
						2591.86	86.2007		2591.86	80.9544		2591.86	76.0095		2591.86	73.1628		2591.86	69.0727									14.75	29897			14.75	29401			7495.41									-142365264
						2593.79	86.2058		2593.79	80.9198		2593.79	75.9408		2593.79	73.0508		2593.79	69.1232									14.76	30023			14.76	29701			6344.01									-141126800
						2595.72	86.2041		2595.72	80.9017		2595.72	75.8677		2595.72	72.9527		2595.72	69.1513									14.77	29900			14.77	29626			5078.45									-139843616
						2597.64	86.198		2597.64	80.8758		2597.64	75.7533		2597.64	72.8701		2597.64	69.1476									14.78	30134			14.78	29484			5087.87									-138511856
						2599.57	86.2063		2599.57	80.8578		2599.57	75.6391		2599.57	72.8141		2599.57	69.1788									14.79	29741			14.79	29763			4776.24									-137127808
						2601.5	86.2009		2601.5	80.8194		2601.5	75.5117		2601.5	72.7283		2601.5	69.2252									14.8	29889			14.8	29399			1895.23									-135687904
						2603.43	86.2107		2603.43	80.8035		2603.43	75.4032		2603.43	72.6472		2603.43	69.1971									14.81	30222			14.81	29297			-2484.76									-134188800
						2605.36	86.2162		2605.36	80.7839		2605.36	75.2858		2605.36	72.4989		2605.36	69.1206									14.82	29732			14.82	29442			-4165.24									-132627312
						2607.29	86.2248		2607.29	80.7636		2607.29	75.2137		2607.29	72.3399		2607.29	69.0771									14.83	30072			14.83	29438			-458.023									-131000528
						2609.22	86.2216		2609.22	80.7353		2609.22	75.1642		2609.22	72.2458		2609.22	69.0737									14.84	29788			14.84	29348			6548.14									-129305808
						2611.14	86.2263		2611.14	80.7153		2611.14	75.172		2611.14	72.3002		2611.14	69.069									14.85	30050			14.85	29705			12212.3									-127540768
						2613.07	86.2361		2613.07	80.6891		2613.07	75.1499		2613.07	72.4261		2613.07	69.0709									14.86	29651			14.86	29518			14120.6									-125703376
						2615	86.2607		2615	80.686		2615	75.1407		2615	72.6451		2615	69.0659									14.87	30187			14.87	29391			13608.5									-123791920
						2616.93	86.2726		2616.93	80.6609		2616.93	75.1296		2616.93	72.9006		2616.93	69.0717									14.88	29717			14.88	29610			12907									-121805024
						2618.86	86.3002		2618.86	80.6374		2618.86	75.1407		2618.86	73.164		2618.86	69.041									14.89	29555			14.89	29314			12232.1									-119741696
						2620.79	86.3284		2620.79	80.6044		2620.79	75.1143		2620.79	73.4125		2620.79	68.9959									14.9	29919			14.9	29562			10291.4									-117601344
						2622.72	86.3668		2622.72	80.5873		2622.72	75.0699		2622.72	73.6437		2622.72	68.9123									14.91	29691			14.91	29624			6639.78									-115383792
						2624.64	86.3747		2624.64	80.558		2624.64	75.0129		2624.64	73.805		2624.64	68.8266									14.92	29712			14.92	29611			2359.9									-113089216
						2626.57	86.3799		2626.57	80.5373		2626.57	74.9822		2626.57	73.9251		2626.57	68.744									14.93	29872			14.93	29498			-1334.11									-110718288
						2628.5	86.3834		2628.5	80.5057		2628.5	74.9405		2628.5	73.9638		2628.5	68.6938									14.94	29858			14.94	29551			-4000.41									-108272064
						2630.43	86.3914		2630.43	80.4832		2630.43	74.9174		2630.43	73.9689		2630.43	68.6375									14.95	29949			14.95	29867			-5191.75									-105752096
						2632.36	86.3946		2632.36	80.4556		2632.36	74.8572		2632.36	73.9262		2632.36	68.619									14.96	29689			14.96	29944			-3868.68									-103160272
						2634.28	86.4121		2634.28	80.4353		2634.28	74.8223		2634.28	73.8744		2634.28	68.6782									14.97	29585			14.97	29916			313.824									-100499040
						2636.21	86.4065		2636.21	80.3931		2636.21	74.7494		2636.21	73.7775		2636.21	68.7888									14.98	29802			14.98	29540			5341.06									-97771152
						2638.14	86.4025		2638.14	80.3672		2638.14	74.6937		2638.14	73.6948		2638.14	68.8988									14.99	29708			14.99	29490			7586.29									-94979920
						2640.07	86.4		2640.07	80.3364		2640.07	74.6258		2640.07	73.5765		2640.07	68.9576									15	29774			15	29798			4960.45									-92128976
						2642	86.4018		2642	80.3022		2642	74.5753		2642	73.4372		2642	68.9633									15.01	29731			15.01	29476			-830.143									-89222400
						2643.93	86.3973		2643.93	80.2646		2643.93	74.5296		2643.93	73.2818		2643.93	68.9409									15.02	29527			15.02	29509			-5586.38									-86264656
						2645.86	86.411		2645.86	80.254		2645.86	74.5173		2645.86	73.1441		2645.86	68.8691									15.03	30019			15.03	29546			-6293.96									-83260576
						2647.78	86.4205		2647.78	80.2337		2647.78	74.4751		2647.78	72.9931		2647.78	68.7552									15.04	29889			15.04	29484			-3501.83									-80215392
						2649.71	86.4213		2649.71	80.2142		2649.71	74.4205		2649.71	72.8405		2649.71	68.6151									15.05	29598			15.05	30010			-248.592									-77134608
						2651.64	86.406		2651.64	80.1776		2651.64	74.3247		2651.64	72.6557		2651.64	68.5101									15.06	29880			15.06	29659			1088.2									-74024064
						2653.57	86.39		2653.57	80.148		2653.57	74.2265		2653.57	72.4641		2653.57	68.4138									15.07	29886			15.07	29534			838.318									-70889920
						2655.5	86.3686		2655.5	80.1098		2655.5	74.1111		2655.5	72.2591		2655.5	68.3486									15.08	29766			15.08	29393			1158.48									-67738560
						2657.43	86.371		2657.43	80.0831		2657.43	74.0306		2657.43	72.0607		2657.43	68.3595									15.09	29607			15.09	29656			3322.35									-64576560
						2659.36	86.3513		2659.36	80.0412		2659.36	73.8936		2659.36	71.7944		2659.36	68.3666									15.1	29596			15.1	29601			6031.96									-61410736
						2661.28	86.323		2661.28	80.0083		2661.28	73.7661		2661.28	71.527		2661.28	68.3761									15.11	29609			15.11	29720			6580.39									-58248080
						2663.21	86.291		2663.21	79.9681		2663.21	73.6394		2663.21	71.2118		2663.21	68.3845									15.12	29737			15.12	29788			3725.7									-55095664
						2665.14	86.2762		2665.14	79.9372		2665.14	73.5272		2665.14	70.8762		2665.14	68.3664									15.13	29678			15.13	29972			-836.006									-51960656
						2667.07	86.2452		2667.07	79.8863		2667.07	73.3845		2667.07	70.4806		2667.07	68.3779									15.14	29809			15.14	29809			-4097.69									-48850336
						2669	86.2156		2669	79.8479		2669	73.2601		2669	70.0421		2669	68.4141									15.15	29966			15.15	29924			-4625.45									-45771888
						2670.93	86.187		2670.93	79.805		2670.93	73.1243		2670.93	69.5586		2670.93	68.4783									15.16	29864			15.16	30022			-3384.01									-42732576
						2672.86	86.1583		2672.86	79.7634		2672.86	73.001		2672.86	69.0147		2672.86	68.5121									15.17	29383			15.17	29759			-1854.68									-39739552
						2674.78	86.1127		2674.78	79.7176		2674.78	72.848		2674.78	68.3756		2674.78	68.5498									15.18	29520			15.18	29893			-275.043									-36799904
						2676.71	86.071		2676.71	79.6858		2676.71	72.6909		2676.71	67.6776		2676.71	68.5766									15.19	29526			15.19	29636			1660.29									-33920528
						2678.64	86.0257		2678.64	79.6433		2678.64	72.5026		2678.64	66.8972		2678.64	68.6288									15.2	29705			15.2	29639			3189.01									-31108208
						2680.57	85.9883		2680.57	79.5961		2680.57	72.3207		2680.57	66.0686		2680.57	68.6816									15.21	29567			15.21	29825			3077.67									-28369504
						2682.5	85.9329		2682.5	79.5336		2682.5	72.0885		2682.5	65.1804		2682.5	68.7206									15.22	29678			15.22	29932			2026.86									-25710688
						2684.43	85.8821		2684.43	79.486		2684.43	71.8501		2684.43	64.2903		2684.43	68.7569									15.23	29900			15.23	29752			2870.85									-23137808
						2686.35	85.8266		2686.35	79.4251		2686.35	71.5815		2686.35	63.3837		2686.35	68.8178									15.24	29894			15.24	29705			6939.18									-20656592
						2688.28	85.7814		2688.28	79.3738		2688.28	71.3195		2688.28	62.4948		2688.28	68.8516									15.25	29730			15.25	30276			10954.8									-18272416
						2690.21	85.7394		2690.21	79.3173		2690.21	70.9941		2690.21	61.5874		2690.21	68.844									15.26	29561			15.26	29767			9663									-15990288
						2692.14	85.6924		2692.14	79.2734		2692.14	70.6567		2692.14	60.7046		2692.14	68.8281									15.27	30000			15.27	29549			2308.11									-13814816
						2694.07	85.6376		2694.07	79.2091		2694.07	70.2733		2694.07	59.8702		2694.07	68.8165									15.28	29629			15.28	29593			-5053.47									-11750192
						2696	85.59		2696	79.1412		2696	69.8524		2696	59.0957		2696	68.811									15.29	29726			15.29	29689			-5378.49									-9800208
						2697.93	85.5324		2697.93	79.0651		2697.93	69.3911		2697.93	58.3635		2697.93	68.83									15.3	29612			15.3	29640			1623.25									-7968160
						2699.85	85.4793		2699.85	78.9937		2699.85	68.9122		2699.85	57.6851		2699.85	68.8408									15.31	29752			15.31	29620			9131.27									-6256864
						2701.78	85.4222		2701.78	78.9176		2701.78	68.3557		2701.78	56.9546		2701.78	68.8659									15.32	29653			15.32	29741			10699.7									-4668688
						2703.71	85.3653		2703.71	78.8595		2703.71	67.729		2703.71	56.1378		2703.71	68.8724									15.33	29995			15.33	29752			6440.27									-3205456
						2705.64	85.2977		2705.64	78.7792		2705.64	67.0126		2705.64	55.2218		2705.64	68.8656									15.34	29447			15.34	29826			971.939									-1868544
						2707.57	85.2378		2707.57	78.6968		2707.57	66.2568		2707.57	54.2753		2707.57	68.8875									15.35	29525			15.35	29662			-2915.01									-658784
						2709.5	85.1677		2709.5	78.6109		2709.5	65.4117		2709.5	53.2688		2709.5	68.9053									15.36	29655			15.36	29635			-6152.1									423472
						2711.42	85.106		2711.42	78.536		2711.42	64.534		2711.42	52.217		2711.42	68.949									15.37	29781			15.37	30165			-9425.55									1378400
						2713.35	85.0242		2713.35	78.4509		2713.35	63.6258		2713.35	51.0917		2713.35	68.931									15.38	29514			15.38	29604			-10441.6									2206656
						2715.28	84.9463		2715.28	78.3733		2715.28	62.8025		2715.28	49.8828		2715.28	68.8561									15.39	29372			15.39	29897			-7082.83									2909376
						2717.21	84.8574		2717.21	78.2945		2717.21	62.1091		2717.21	48.6319		2717.21	68.8009									15.4	29397			15.4	29765			-1678.7									3488160
						2719.14	84.7633		2719.14	78.2238		2719.14	61.6024		2719.14	47.4171		2719.14	68.7409									15.41	29320			15.41	29609			667.203									3945088
						2721.07	84.6565		2721.07	78.1343		2721.07	61.2301		2721.07	46.2653		2721.07	68.695									15.42	29703			15.42	29697			-1799.61									4282688
						2722.99	84.5549		2722.99	78.0642		2722.99	60.9919		2722.99	45.2051		2722.99	68.6646									15.43	29737			15.43	29679			-5353.28									4503856
						2724.92	84.4493		2724.92	77.9909		2724.92	60.8617		2724.92	44.2613		2724.92	68.6219									15.44	29739			15.44	29990			-5905.44									4611920
						2726.85	84.3611		2726.85	77.9248		2726.85	60.8443		2726.85	43.4405		2726.85	68.5235									15.45	29526			15.45	29723			-4339.82									4610576
						2728.78	84.2877		2728.78	77.8632		2728.78	60.8791		2728.78	42.6005		2728.78	68.4612									15.46	29671			15.46	29864			-4535.9									4503824
						2730.71	84.2231		2730.71	77.8085		2730.71	61.0077		2730.71	41.6826		2730.71	68.4002									15.47	29439			15.47	29771			-6984.62									4296000
						2732.64	84.1564		2732.64	77.7428		2732.64	61.2282		2732.64	40.6931		2732.64	68.3246									15.48	29752			15.48	29776			-7435.62									3991696
						2734.57	84.1167		2734.57	77.6957		2734.57	61.5243		2734.57	39.8318		2734.57	68.2553									15.49	29918			15.49	30016			-2965.78									3595760
						2736.49	84.0905		2736.49	77.6512		2736.49	61.8481		2736.49	39.3111		2736.49	68.1639									15.5	29469			15.5	29663			3029.51									3113232
						2738.42	84.0866		2738.42	77.6144		2738.42	62.2488		2738.42	39.334		2738.42	68.0705									15.51	29614			15.51	29841			4459.1									2549296
						2740.35	84.0917		2740.35	77.5674		2740.35	62.6566		2740.35	40.0065		2740.35	68.0048									15.52	29551			15.52	29731			373.9									1909296
						2742.28	84.1141		2742.28	77.5279		2742.28	63.0854		2742.28	41.3719		2742.28	67.9427									15.53	29863			15.53	29529			-3608.64									1198656
						2744.21	84.1398		2744.21	77.486		2744.21	63.4942		2744.21	43.2915		2744.21	67.9191									15.54	29236			15.54	29634			-2431.53									422832
						2746.14	84.1604		2746.14	77.4571		2746.14	63.9386		2746.14	45.6124		2746.14	67.9144									15.55	29331			15.55	29825			2186.21									-412704
						2748.07	84.1926		2748.07	77.4209		2748.07	64.4315		2748.07	48.1533		2748.07	67.918									15.56	29415			15.56	29636			4550.69									-1302496
						2749.99	84.242		2749.99	77.3926		2749.99	64.9463		2749.99	50.7179		2749.99	67.9139									15.57	29264			15.57	29753			2607.32									-2241152
						2751.92	84.2971		2751.92	77.3625		2751.92	65.3864		2751.92	53.136		2751.92	67.9274									15.58	29506			15.58	29829			29.4238									-3223440
						2753.85	84.3439		2753.85	77.3363		2753.85	65.7445		2753.85	55.3351		2753.85	67.9304									15.59	29369			15.59	29908			615.453									-4244192
						2755.78	84.378		2755.78	77.3001		2755.78	65.9711		2755.78	57.2243		2755.78	67.9102									15.6	29809			15.6	29827			3382.81									-5298480
						2757.71	84.4256		2757.71	77.287		2757.71	66.0976		2757.71	58.7989		2757.71	67.8907									15.61	29475			15.61	29734			4986.99									-6381536
						2759.64	84.4508		2759.64	77.2534		2759.64	66.0781		2759.64	59.9942		2759.64	67.8636									15.62	29483			15.62	29586			5209.22									-7488880
						2761.56	84.473		2761.56	77.2054		2761.56	66.0156		2761.56	60.8112		2761.56	67.8334									15.63	29611			15.63	29833			7127.25									-8616272
						2763.49	84.4765		2763.49	77.1481		2763.49	65.8909		2763.49	61.1908		2763.49	67.8067									15.64	29361			15.64	29804			11823.6									-9759808
						2765.42	84.4611		2765.42	77.1002		2765.42	65.7018		2765.42	61.1982		2765.42	67.749									15.65	30055			15.65	29878			15767.5									-10915888
						2767.35	84.4257		2767.35	77.0366		2767.35	65.4286		2767.35	60.9083		2767.35	67.6709									15.66	29585			15.66	29797			15212.7									-12081216
						2769.28	84.388		2769.28	76.9728		2769.28	65.0887		2769.28	60.4608		2769.28	67.6145									15.67	29470			15.67	29761			11638.8									-13252960
						2771.21	84.3335		2771.21	76.9039		2771.21	64.6331		2771.21	59.9679		2771.21	67.5866									15.68	29312			15.68	29651			10426.1									-14428608
						2773.14	84.2761		2773.14	76.8382		2773.14	64.1145		2773.14	59.5612		2773.14	67.5433									15.69	29744			15.69	29867			14370									-15606032
						2775.06	84.2293		2775.06	76.7613		2775.06	63.568		2775.06	59.3209		2775.06	67.5203									15.7	29592			15.7	29968			20885.6									-16783584
						2776.99	84.2092		2776.99	76.6968		2776.99	63.1386		2776.99	59.2586		2776.99	67.4985									15.71	29547			15.71	29661			26509.6									-17959952
						2778.92	84.1875		2778.92	76.6238		2778.92	62.9168		2778.92	59.2993		2778.92	67.4579									15.72	29567			15.72	29553			32026.7									-19134288
						2780.85	84.1759		2780.85	76.5768		2780.85	62.9227		2780.85	59.3478		2780.85	67.4298									15.73	29324			15.73	29683			40774.2									-20306144
						2782.78	84.1548		2782.78	76.5247		2782.78	63.0626		2782.78	59.2212		2782.78	67.4114									15.74	29340			15.74	29842			52458.9									-21475520
						2784.71	84.1219		2784.71	76.4531		2784.71	63.3427		2784.71	58.8807		2784.71	67.3783									15.75	29716			15.75	29984			61339.4									-22642752
						2786.63	84.0618		2786.63	76.3839		2786.63	63.7046		2786.63	58.2858		2786.63	67.3444									15.76	29777			15.76	29879			61796.7									-23808656
						2788.56	84.0011		2788.56	76.3283		2788.56	64.1206		2788.56	57.4745		2788.56	67.2971									15.77	29602			15.77	29830			54279.4									-24974416
						2790.49	83.9394		2790.49	76.2716		2790.49	64.5241		2790.49	56.5235		2790.49	67.2741									15.78	29263			15.78	29703			44156.8									-26141536
						2792.42	83.8904		2792.42	76.234		2792.42	64.9032		2792.42	55.4939		2792.42	67.2548									15.79	29317			15.79	29518			35458.9									-27311904
						2794.35	83.8133		2794.35	76.1737		2794.35	65.1789		2794.35	54.3388		2794.35	67.2366									15.8	29449			15.8	29825			27760.2									-28487760
						2796.28	83.7119		2796.28	76.1082		2796.28	65.3299		2796.28	53.0054		2796.28	67.1967									15.81	29349			15.81	29688			19432.2									-29671584
						2798.2	83.6037		2798.2	76.0269		2798.2	65.2827		2798.2	51.5213		2798.2	67.1615									15.82	29293			15.82	29634			11686.4									-30866192
						2800.13	83.4997		2800.13	75.9585		2800.13	65.0737		2800.13	49.9399		2800.13	67.1107									15.83	29424			15.83	29758			7377.89									-32074624
						2802.06	83.3744		2802.06	75.8692		2802.06	64.6608		2802.06	48.237		2802.06	67.0594									15.84	29609			15.84	29677			6484.45									-33300112
						2803.99	83.238		2803.99	75.7806		2803.99	64.0493		2803.99	46.4619		2803.99	66.9579									15.85	29715			15.85	29812			5116.75									-34546080
						2805.92	83.0838		2805.92	75.6567		2805.92	63.2489		2805.92	44.5797		2805.92	66.8669									15.86	29337			15.86	29808			78.9688									-35816112
						2807.85	82.9332		2807.85	75.5203		2807.85	62.3543		2807.85	42.6273		2807.85	66.777									15.87	29291			15.87	29605			-6787.61									-37113856
						2809.78	82.778		2809.78	75.3809		2809.78	61.3894		2809.78	40.719		2809.78	66.683									15.88	29493			15.88	29591			-10355.3									-38443088
						2811.7	82.6456		2811.7	75.248		2811.7	60.3877		2811.7	39.0614		2811.7	66.5878									15.89	29535			15.89	29910			-8220.12									-39807552
						2813.63	82.4994		2813.63	75.0878		2813.63	59.324		2813.63	37.801		2813.63	66.5106									15.9	29614			15.9	29651			-3702.46									-41210976
						2815.56	82.3571		2815.56	74.9307		2815.56	58.2969		2815.56	37.0251		2815.56	66.4395									15.91	29098			15.91	29999			-2242.4									-42657104
						2817.49	82.2226		2817.49	74.7737		2817.49	57.3075		2817.49	36.6831		2817.49	66.3776									15.92	29201			15.92	29528			-5504.51									-44149536
						2819.42	82.1094		2819.42	74.6277		2819.42	56.4426		2819.42	36.8184		2819.42	66.2823									15.93	29260			15.93	29631			-9933.83									-45691728
						2821.35	81.9887		2821.35	74.4671		2821.35	55.7513		2821.35	37.5127		2821.35	66.1643									15.94	29322			15.94	30032			-11013.3									-47287040
						2823.28	81.8862		2823.28	74.3208		2823.28	55.2521		2823.28	38.7976		2823.28	66.0437									15.95	29299			15.95	29609			-8070.99									-48938528
						2825.2	81.7847		2825.2	74.1836		2825.2	54.8917		2825.2	40.5758		2825.2	65.9608									15.96	29353			15.96	29679			-4455.29									-50649088
						2827.13	81.6898		2827.13	74.0591		2827.13	54.624		2827.13	42.6534		2827.13	65.8908									15.97	29163			15.97	29925			-3510.43									-52421264
						2829.06	81.5879		2829.06	73.9068		2829.06	54.3732		2829.06	44.7751		2829.06	65.8729									15.98	29572			15.98	29700			-5205.09									-54257344
						2830.99	81.4877		2830.99	73.7608		2830.99	54.2022		2830.99	46.8524		2830.99	65.8916									15.99	29390			15.99	29575			-6865.99									-56159248
						2832.92	81.3797		2832.92	73.6031		2832.92	54.1547		2832.92	48.8307		2832.92	65.9186									16	29110			16	29421			-6539.18									-58128560
						2834.85	81.2698		2834.85	73.4403		2834.85	54.2912		2834.85	50.7327		2834.85	65.9557									16.01	29250			16.01	29934			-4851.39									-60166384
						2836.77	81.1268		2836.77	73.2593		2836.77	54.6333		2836.77	52.5464		2836.77	65.9526									16.02	29152			16.02	29816			-3535.45									-62273488
						2838.7	80.9851		2838.7	73.0649		2838.7	55.2291		2838.7	54.3323		2838.7	65.9217									16.03	29128			16.03	29887			-2934.2									-64450192
						2840.63	80.8571		2840.63	72.8285		2840.63	56.0017		2840.63	56.095		2840.63	65.8984									16.04	28940			16.04	29655			-1818.76									-66696288
						2842.56	80.7368		2842.56	72.5464		2842.56	56.9199		2842.56	57.7884		2842.56	65.8314									16.05	28896			16.05	29787			358.301									-69011184
						2844.49	80.6281		2844.49	72.203		2844.49	57.9261		2844.49	59.3632		2844.49	65.7524									16.06	28933			16.06	29838			2016.39									-71393744
						2846.42	80.5605		2846.42	71.8049		2846.42	59.003		2846.42	60.8226		2846.42	65.6249									16.07	29124			16.07	29668			1155.62									-73842400
						2848.34	80.5303		2848.34	71.4052		2848.34	60.1399		2848.34	62.1825		2848.34	65.5185									16.08	29158			16.08	29744			-1696.74									-76355040
						2850.27	80.507		2850.27	71.1725		2850.27	61.3184		2850.27	63.4849		2850.27	65.4576									16.09	28983			16.09	29514			-3366.06									-78929088
						2852.2	80.4521		2852.2	71.136		2852.2	62.4889		2852.2	64.7458		2852.2	65.4232									16.1	28852			16.1	29416			-1576.64									-81561504
						2854.13	80.4351		2854.13	71.245		2854.13	63.6734		2854.13	65.998		2854.13	65.3819									16.11	29224			16.11	29576			1911.26									-84248736
						2856.06	80.4446		2856.06	71.3968		2856.06	64.7825		2856.06	67.1256		2856.06	65.3383									16.12	29190			16.12	29427			2778.65									-86986800
						2857.99	80.4582		2857.99	71.5531		2857.99	65.8449		2857.99	68.1696		2857.99	65.2934									16.13	29002			16.13	29517			-1013.09									-89771232
						2859.92	80.4627		2859.92	71.6624		2859.92	66.8149		2859.92	69.1023		2859.92	65.2232									16.14	29017			16.14	29533			-6692.75									-92597152
						2861.84	80.4746		2861.84	71.751		2861.84	67.7547		2861.84	69.9011		2861.84	65.14									16.15	28981			16.15	29697			-9633.96									-95459296
						2863.77	80.4701		2863.77	71.7943		2863.77	68.6075		2863.77	70.5603		2863.77	65.0731									16.16	29001			16.16	29364			-8341.45									-98351984
						2865.7	80.4521		2865.7	71.7928		2865.7	69.3881		2865.7	71.1257		2865.7	65.0062									16.17	29043			16.17	29548			-5579.36									-101269200
						2867.63	80.4448		2867.63	71.7608		2867.63	70.0956		2867.63	71.615		2867.63	64.9814									16.18	29276			16.18	29560			-4647.02									-104204640
						2869.56	80.4581		2869.56	71.7319		2869.56	70.7512		2869.56	72.0833		2869.56	64.9811									16.19	28946			16.19	29687			-5746.24									-107151648
						2871.49	80.4491		2871.49	71.6911		2871.49	71.3046		2871.49	72.5049		2871.49	64.9856									16.2	28999			16.2	29790			-6795.74									-110103392
						2873.41	80.447		2873.41	71.669		2873.41	71.805		2873.41	72.8617		2873.41	64.965									16.21	29323			16.21	29822			-6991.04									-113052800
						2875.34	80.4718		2875.34	71.6705		2875.34	72.2624		2875.34	73.1743		2875.34	64.9528									16.22	29126			16.22	29784			-7999.92									-115992624
						2877.27	80.4899		2877.27	71.6624		2877.27	72.6564		2877.27	73.4615		2877.27	64.9435									16.23	28956			16.23	29724			-11230.2									-118915520
						2879.2	80.5094		2879.2	71.6348		2879.2	72.9865		2879.2	73.7236		2879.2	64.9925									16.24	28855			16.24	29633			-15066.4									-121814080
						2881.13	80.5728		2881.13	71.6199		2881.13	73.3017		2881.13	73.9394		2881.13	65.058									16.25	29023			16.25	29462			-16013									-124680816
						2883.06	80.6535		2883.06	71.5849		2883.06	73.5463		2883.06	74.0653		2883.06	65.1043									16.26	28819			16.26	29696			-12472.7									-127508304
						2884.99	80.7555		2884.99	71.5446		2884.99	73.7331		2884.99	74.1312		2884.99	65.1321									16.27	29095			16.27	29345			-6484.21									-130289168
						2886.91	80.8818		2886.91	71.4927		2886.91	73.8173		2886.91	74.1126		2886.91	65.1299									16.28	29209			16.28	29723			-1438.01									-133016160
						2888.84	81.0316		2888.84	71.4363		2888.84	73.9006		2888.84	74.0445		2888.84	65.0764									16.29	28870			16.29	29634			1275.36									-135682176
						2890.77	81.1844		2890.77	71.3734		2890.77	73.9492		2890.77	73.9989		2890.77	65.0491									16.3	28951			16.3	29507			2866.19									-138280304
						2892.7	81.3405		2892.7	71.3205		2892.7	73.9826		2892.7	73.9304		2892.7	65.0267									16.31	28981			16.31	29549			4911.92									-140803952
						2894.63	81.4698		2894.63	71.257		2894.63	73.9483		2894.63	73.785		2894.63	64.9484									16.32	28664			16.32	29400			7344.63									-143246736
						2896.56	81.594		2896.56	71.1931		2896.56	73.9001		2896.56	73.6394		2896.56	64.869									16.33	29023			16.33	29452			8718.83									-145602704
						2898.49	81.7124		2898.49	71.1214		2898.49	73.9324		2898.49	73.5224		2898.49	64.8568									16.34	28955			16.34	29536			7829.41									-147866224
						2900.41	81.8101		2900.41	71.0445		2900.41	73.9679		2900.41	73.3836		2900.41	64.8473									16.35	28905			16.35	29801			4728.66									-150032128
						2902.34	81.852		2902.34	70.9386		2902.34	73.8782		2902.34	73.1479		2902.34	64.8123									16.36	28696			16.36	29984			590.609									-152095696
						2904.27	81.873		2904.27	70.8114		2904.27	73.8102		2904.27	72.9125		2904.27	64.7649									16.37	29048			16.37	29580			-2895.99									-154052688
						2906.2	81.8923		2906.2	70.6561		2906.2	73.7568		2906.2	72.6976		2906.2	64.6309									16.38	29066			16.38	29462			-4188.9									-155899440
						2908.13	81.8934		2908.13	70.4684		2908.13	73.7182		2908.13	72.5179		2908.13	64.5116									16.39	28658			16.39	29759			-2666.26									-157632816
						2910.06	81.8802		2910.06	70.2028		2910.06	73.6281		2910.06	72.3327		2910.06	64.449									16.4	28949			16.4	29548			835.453									-159250256
						2911.99	81.8651		2911.99	69.8383		2911.99	73.5278		2911.99	72.1823		2911.99	64.3411									16.41	29153			16.41	29604			4419.81									-160749840
						2913.91	81.8697		2913.91	69.4022		2913.91	73.4104		2913.91	72.0513		2913.91	64.2083									16.42	28739			16.42	29582			6388.91									-162130208
						2915.84	81.8831		2915.84	68.9894		2915.84	73.3082		2915.84	71.9869		2915.84	64.1261									16.43	28726			16.43	29555			6262.14									-163390720
						2917.77	81.8713		2917.77	68.6595		2917.77	73.2024		2917.77	71.9954		2917.77	64.1104									16.44	28969			16.44	29467			4715.3									-164531296
						2919.7	81.8458		2919.7	68.4601		2919.7	73.0961		2919.7	71.9969		2919.7	64.1071									16.45	29015			16.45	29618			2812.56									-165552592
						2921.63	81.7979		2921.63	68.3649		2921.63	72.9945		2921.63	71.9485		2921.63	64.1262									16.46	28810			16.46	29735			1364.49									-166455888
						2923.55	81.7544		2923.55	68.3532		2923.55	72.9164		2923.55	71.8717		2923.55	64.1232									16.47	28864			16.47	29419			589.469									-167243072
						2925.48	81.7095		2925.48	68.3881		2925.48	72.8386		2925.48	71.8051		2925.48	64.1031									16.48	28846			16.48	29465			-103.057									-167916752
						2927.41	81.6612		2927.41	68.476		2927.41	72.7806		2927.41	71.7903		2927.41	64.0424									16.49	28566			16.49	29396			-1834.79									-168480128
						2929.34	81.6383		2929.34	68.5887		2929.34	72.6649		2929.34	71.7199		2929.34	63.9914									16.5	28877			16.5	29759			-5053.51									-168937024
						2931.27	81.674		2931.27	68.7259		2931.27	72.5898		2931.27	71.6613		2931.27	63.9764									16.51	28807			16.51	29764			-8315.32									-169291872
						2933.2	81.6968		2933.2	68.8683		2933.2	72.5281		2933.2	71.5946		2933.2	63.9413									16.52	28861			16.52	29549			-8918.23									-169549680
						2935.13	81.6949		2935.13	69.0095		2935.13	72.5196		2935.13	71.5422		2935.13	63.9239									16.53	28771			16.53	29386			-5587.18									-169716000
						2937.05	81.6801		2937.05	69.1199		2937.05	72.4873		2937.05	71.4734		2937.05	63.9364									16.54	28792			16.54	29531			-484.213									-169796912
						2938.98	81.6466		2938.98	69.2061		2938.98	72.4472		2938.98	71.3919		2938.98	63.9311									16.55	29143			16.55	29779			2307.04									-169799008
						2940.91	81.5612		2940.91	69.2487		2940.91	72.4144		2940.91	71.2678		2940.91	63.9271									16.56	29258			16.56	29529			847.316									-169729264
						2942.84	81.4531		2942.84	69.2593		2942.84	72.3477		2942.84	71.1266		2942.84	63.9109									16.57	28616			16.57	29484			-2465.13									-169595120
						2944.77	81.3524		2944.77	69.2387		2944.77	72.2844		2944.77	70.9697		2944.77	63.892									16.58	28705			16.58	29600			-3347.55									-169404352
						2946.7	81.2739		2946.7	69.2005		2946.7	72.2186		2946.7	70.82		2946.7	63.8355									16.59	28714			16.59	29580			-197.525									-169165056
						2948.62	81.2034		2948.62	69.1328		2948.62	72.1491		2948.62	70.7039		2948.62	63.8141									16.6	28752			16.6	29612			4339.07									-168885648
						2950.55	81.1401		2950.55	69.0446		2950.55	72.1128		2950.55	70.6222		2950.55	63.7552									16.61	28965			16.61	29599			6449.75									-168574640
						2952.48	81.0828		2952.48	68.941		2952.48	72.0734		2952.48	70.5758		2952.48	63.6679									16.62	28753			16.62	29791			5222.85									-168240864
						2954.41	81.0808		2954.41	68.8526		2954.41	72.0907		2954.41	70.6214		2954.41	63.6004									16.63	28924			16.63	29488			3233.44									-167893152
						2956.34	81.0907		2956.34	68.7686		2956.34	72.0973		2956.34	70.6549		2956.34	63.5002									16.64	28745			16.64	29290			3479.66									-167540464
						2958.27	81.0996		2958.27	68.7173		2958.27	72.1319		2958.27	70.6843		2958.27	63.3834									16.65	28878			16.65	29534			6399.69									-167191712
						2960.2	81.0942		2960.2	68.6813		2960.2	72.1671		2960.2	70.6535		2960.2	63.2986									16.66	29166			16.66	29562			9879.46									-166855776
						2962.12	81.0736		2962.12	68.6418		2962.12	72.2497		2962.12	70.6093		2962.12	63.2245									16.67	29040			16.67	29552			11471.6									-166541472
						2964.05	81.0366		2964.05	68.6153		2964.05	72.3452		2964.05	70.5399		2964.05	63.1395									16.68	28712			16.68	29392			10202.6									-166257408
						2965.98	80.9755		2965.98	68.6101		2965.98	72.4218		2965.98	70.459		2965.98	62.9963									16.69	29002			16.69	29550			6752.21									-166011952
						2967.91	80.886		2967.91	68.5802		2967.91	72.4695		2967.91	70.325		2967.91	62.8337									16.7	28515			16.7	29401			2731.8									-165813312
						2969.84	80.7775		2969.84	68.5577		2969.84	72.5014		2969.84	70.1239		2969.84	62.6269									16.71	28600			16.71	29469			-59.7188									-165669232
						2971.77	80.6419		2971.77	68.5252		2971.77	72.4691		2971.77	69.9059		2971.77	62.3901									16.72	28827			16.72	29388			-367.414									-165587232
						2973.7	80.4943		2973.7	68.4828		2973.7	72.3687		2973.7	69.7071		2973.7	62.0985									16.73	28841			16.73	29258			1795.08									-165574320
						2975.62	80.3569		2975.62	68.4249		2975.62	72.1951		2975.62	69.4479		2975.62	61.8573									16.74	28818			16.74	29643			5007.75									-165637088
						2977.55	80.2038		2977.55	68.3485		2977.55	71.9545		2977.55	69.2367		2977.55	61.6392									16.75	28860			16.75	29463			7309.06									-165781600
						2979.48	80.0291		2979.48	68.2447		2979.48	71.6158		2979.48	69.1171		2979.48	61.417									16.76	28767			16.76	29420			7500.75									-166013392
						2981.41	79.907		2981.41	68.1706		2981.41	71.2776		2981.41	69.0792		2981.41	61.1822									16.77	28632			16.77	29668			5868.6									-166337456
						2983.34	79.8024		2983.34	68.1117		2983.34	70.9736		2983.34	69.0542		2983.34	60.9088									16.78	28598			16.78	29373			3890.74									-166758080
						2985.27	79.6948		2985.27	68.0503		2985.27	70.7446		2985.27	69.0249		2985.27	60.5439									16.79	28732			16.79	29297			3236.89									-167279024
						2987.2	79.5733		2987.2	67.945		2987.2	70.5786		2987.2	68.9775		2987.2	60.0793									16.8	28568			16.8	29683			4558.92									-167903312
						2989.12	79.4528		2989.12	67.8203		2989.12	70.4928		2989.12	68.8547		2989.12	59.5184									16.81	28783			16.81	29610			6709.57									-168633296
						2991.05	79.3284		2991.05	67.6783		2991.05	70.3835		2991.05	68.5336		2991.05	58.8811									16.82	28495			16.82	29621			7264.35									-169470688
						2992.98	79.21		2992.98	67.563		2992.98	70.3571		2992.98	68.2159		2992.98	58.1915									16.83	28614			16.83	29594			4565.18									-170416384
						2994.91	79.0958		2994.91	67.4311		2994.91	70.3637		2994.91	67.8824		2994.91	57.4306									16.84	28433			16.84	29391			-290.48									-171470624
						2996.84	78.9707		2996.84	67.2638		2996.84	70.2816		2996.84	67.5289		2996.84	56.6067									16.85	28877			16.85	29335			-3914.84									-172632896
						2998.77	78.8532		2998.77	67.1158		2998.77	70.066		2998.77	67.241		2998.77	55.7865									16.86	28129			16.86	29660			-3764.18									-173902000
						3000.69	78.7204		3000.69	66.9841		3000.69	69.8256		3000.69	67.0181		3000.69	55.077									16.87	28585			16.87	29449			-780.916									-175275984
						3002.62	78.5313		3002.62	66.825		3002.62	69.5747		3002.62	66.7586		3002.62	54.5561									16.88	28745			16.88	29088			1715.65									-176752160
						3004.55	78.3492		3004.55	66.6781		3004.55	69.3588		3004.55	66.3778		3004.55	54.1286									16.89	28373			16.89	29335			1896.32									-178327200
						3006.48	78.1777		3006.48	66.548		3006.48	69.1808		3006.48	65.8345		3006.48	53.9528									16.9	28694			16.9	29361			1403.34									-179997088
						3008.41	77.9436		3008.41	66.4122		3008.41	69.1156		3008.41	65.3685		3008.41	54.1449									16.91	28600			16.91	29361			2862.65									-181757120
						3010.34	77.6404		3010.34	66.2506		3010.34	69.0805		3010.34	64.9923		3010.34	54.4937									16.92	28423			16.92	29308			6045.3									-183601952
						3012.26	77.3088		3012.26	66.0925		3012.26	69.0449		3012.26	64.6148		3012.26	54.7778									16.93	28617			16.93	29461			7750.65									-185525696
						3014.19	76.9328		3014.19	65.909		3014.19	68.9521		3014.19	64.0894		3014.19	54.9856									16.94	28419			16.94	29305			5736.53									-187521824
						3016.12	76.4646		3016.12	65.7174		3016.12	68.8289		3016.12	63.4246		3016.12	55.0435									16.95	28519			16.95	29595			1618.92									-189583344
						3018.05	75.8398		3018.05	65.4739		3018.05	68.6246		3018.05	62.5251		3018.05	54.8328									16.96	28396			16.96	29196			-1071.24									-191702720
						3019.98	75.0358		3019.98	65.2025		3019.98	68.3454		3019.98	61.4132		3019.98	54.1351									16.97	28438			16.97	29657			-1065.39									-193872000
						3021.91	74.0681		3021.91	64.8657		3021.91	68.0008		3021.91	60.0659		3021.91	52.949									16.98	28563			16.98	29258			-249.062									-196082800
						3023.84	73.0242		3023.84	64.4683		3023.84	67.6262		3023.84	58.5152		3023.84	51.3176									16.99	28502			16.99	29550			-368.094									-198326384
						3025.76	72.0512		3025.76	64.0527		3025.76	67.2062		3025.76	56.7468		3025.76	49.3072									17	28539			17	29036			-427.746									-200593728
						3027.69	71.3057		3027.69	63.6282		3027.69	66.8388		3027.69	54.8691		3027.69	47.0767									17.01	28536			17.01	29405			1473.42									-202875520
						3029.62	70.8599		3029.62	63.2913		3029.62	66.5083		3029.62	53.2384		3029.62	45.5437									17.02	28660			17.02	29276			4612.24									-205162256
						3031.55	70.8099		3031.55	63.0554		3031.55	66.2749		3031.55	52.211		3031.55	46.3465									17.03	28545			17.03	29274			5778.74									-207444288
						3033.48	71.1856		3033.48	62.8964		3033.48	66.1124		3033.48	52.0522		3033.48	49.9454									17.04	28417			17.04	29318			3329.42									-209711840
						3035.41	71.8321		3035.41	62.8796		3035.41	66.0599		3035.41	52.9561		3035.41	54.1375									17.05	28276			17.05	29455			-352.104									-211955152
						3037.34	72.5532		3037.34	62.9319		3037.34	66.0333		3037.34	54.3356		3037.34	56.802									17.06	28492			17.06	29443			-1611.85									-214164352
						3039.26	73.1891		3039.26	63.0157		3039.26	65.987		3039.26	55.5463		3039.26	57.897									17.07	28451			17.07	29268			23.752									-216329776
						3041.19	73.7044		3041.19	63.0923		3041.19	65.8774		3041.19	56.1574		3041.19	58.0676									17.08	28632			17.08	29195			1670.78									-218441744
						3043.12	74.1213		3043.12	63.1717		3043.12	65.7055		3043.12	56.1319		3043.12	57.4739									17.09	28465			17.09	29019			1307.45									-220490848
						3045.05	74.4225		3045.05	63.2023		3045.05	65.4825		3045.05	55.7778		3045.05	56.3241									17.1	28438			17.1	29443			439.201									-222467808
						3046.98	74.6303		3046.98	63.2145		3046.98	65.3413		3046.98	55.7244		3046.98	55.1048									17.11	28293			17.11	29627			1506.88									-224363648
						3048.91	74.7579		3048.91	63.1803		3048.91	65.2159		3048.91	56.1324		3048.91	54.6458									17.12	28199			17.12	29512			3837.77									-226169744
						3050.83	74.8644		3050.83	63.1125		3050.83	65.0987		3050.83	56.6446		3050.83	55.8103									17.13	28358			17.13	29767			4124.58									-227877712
						3052.76	74.9355		3052.76	63.0257		3052.76	65.0001		3052.76	56.9044		3052.76	58.1798									17.14	28389			17.14	28948			1052.38									-229479664
						3054.69	74.9414		3054.69	62.9549		3054.69	64.9386		3054.69	56.9264		3054.69	60.3543									17.15	28495			17.15	29348			-2376.65									-230968096
						3056.62	74.9381		3056.62	62.8613		3056.62	64.8001		3056.62	56.6364		3056.62	61.6215									17.16	28445			17.16	29461			-2379.82									-232336016
						3058.55	75.0411		3058.55	62.7623		3058.55	64.5272		3058.55	56.1607		3058.55	62.1486									17.17	28606			17.17	29368			728.65									-233576896
						3060.48	75.2047		3060.48	62.6878		3060.48	64.1521		3060.48	55.9616		3060.48	62.2469									17.18	28110			17.18	29388			2928.29									-234684736
						3062.41	75.3948		3062.41	62.6447		3062.41	63.758		3062.41	56.3017		3062.41	62.1029									17.19	28362			17.19	29049			1776.38									-235654096
						3064.33	75.6164		3064.33	62.6141		3064.33	63.443		3064.33	57.2102		3064.33	62.0455									17.2	28297			17.2	29170			-403.793									-236480128
						3066.26	75.8975		3066.26	62.5673		3066.26	63.281		3066.26	58.3173		3066.26	62.2696									17.21	28299			17.21	29355			366.529									-237158560
						3068.19	76.233		3068.19	62.5309		3068.19	63.3214		3068.19	59.3468		3068.19	62.7523									17.22	28498			17.22	29376			4505.36									-237685744
						3070.12	76.5199		3070.12	62.5191		3070.12	63.6139		3070.12	60.2968		3070.12	63.1847									17.23	28613			17.23	29170			8385.98									-238058640
						3072.05	76.7098		3072.05	62.5071		3072.05	64.0359		3072.05	61.1365		3072.05	63.3745									17.24	28418			17.24	29493			8936.67									-238274816
						3073.98	76.8425		3073.98	62.4813		3073.98	64.5196		3073.98	61.8128		3073.98	63.4375									17.25	28477			17.25	29178			7053.94									-238332512
						3075.9	76.9022		3075.9	62.448		3075.9	65.0153		3075.9	62.4119		3075.9	63.4423									17.26	28172			17.26	29423			5619.69									-238230512
						3077.83	76.9018		3077.83	62.4019		3077.83	65.5667		3077.83	63.0511		3077.83	63.3403									17.27	28248			17.27	29575			5389.26									-237968288
						3079.76	76.8961		3079.76	62.3068		3079.76	66.0792		3079.76	63.6235		3079.76	63.1679									17.28	28093			17.28	29454			4520.6									-237545888
						3081.69	76.943		3081.69	62.1858		3081.69	66.5886		3081.69	64.1059		3081.69	63.0605									17.29	28441			17.29	29296			1989.25									-236963936
						3083.62	77.0373		3083.62	62.0564		3083.62	67.0935		3083.62	64.6456		3083.62	62.9709									17.3	28198			17.3	29166			-341.896									-236223664
						3085.55	77.1667		3085.55	61.9483		3085.55	67.5425		3085.55	65.363		3085.55	62.8419									17.31	28326			17.31	29863			-72.3145									-235326832
						3087.47	77.2824		3087.47	61.8363		3087.47	67.9171		3087.47	66.1877		3087.47	62.7382									17.32	28473			17.32	29416			2330.5									-234275696
						3089.4	77.4084		3089.4	61.7173		3089.4	68.2471		3089.4	66.9782		3089.4	62.6638									17.33	28427			17.33	29241			3959.36									-233073104
						3091.33	77.5295		3091.33	61.6155		3091.33	68.5384		3091.33	67.7213		3091.33	62.6011									17.34	28215			17.34	29145			3201.9									-231722304
						3093.26	77.6337		3093.26	61.5352		3093.26	68.8147		3093.26	68.4288		3093.26	62.5658									17.35	28194			17.35	29407			1623.27									-230226976
						3095.19	77.6797		3095.19	61.4417		3095.19	69.0545		3095.19	69.0932		3095.19	62.5403									17.36	28340			17.36	29396			1456.63									-228591216
						3097.12	77.7132		3097.12	61.3141		3097.12	69.2975		3097.12	69.5254		3097.12	62.4779									17.37	28560			17.37	29391			2271.22									-226819520
						3099.05	77.7025		3099.05	61.211		3099.05	69.5284		3099.05	69.886		3099.05	62.361									17.38	28166			17.38	29071			1476.05									-224916656
						3100.97	77.6706		3100.97	61.1403		3100.97	69.767		3100.97	70.1971		3100.97	62.2495									17.39	28338			17.39	29234			-2017.01									-222887680
						3102.9	77.6611		3102.9	61.0075		3102.9	69.9376		3102.9	70.2509		3102.9	62.1539									17.4	28345			17.4	29402			-5969.59									-220737936
						3104.83	77.6315		3104.83	60.8535		3104.83	70.0952		3104.83	70.2419		3104.83	62.0237									17.41	28088			17.41	29298			-7301.94									-218472912
						3106.76	77.5489		3106.76	60.7251		3106.76	70.2652		3106.76	70.3102		3106.76	61.8838									17.42	28571			17.42	29172			-5600.3									-216098272
						3108.69	77.4538		3108.69	60.6078		3108.69	70.4368		3108.69	70.2708		3108.69	61.7368									17.43	28180			17.43	29244			-3182.21									-213619792
						3110.62	77.3944		3110.62	60.4868		3110.62	70.6155		3110.62	70.1012		3110.62	61.6369									17.44	28354			17.44	29430			-1963.9									-211043296
						3112.55	77.3252		3112.55	60.3413		3112.55	70.74		3112.55	69.8519		3112.55	61.544									17.45	28157			17.45	29275			-1403.45									-208374640
						3114.47	77.1935		3114.47	60.1969		3114.47	70.8167		3114.47	69.5386		3114.47	61.4091									17.46	28229			17.46	29153			63.2852									-205619696
						3116.4	77.0708		3116.4	60.0549		3116.4	70.8904		3116.4	69.1989		3116.4	61.2846									17.47	28321			17.47	29174			2473.36									-202784176
						3118.33	76.9984		3118.33	59.8914		3118.33	70.9659		3118.33	68.8563		3118.33	61.2599									17.48	28535			17.48	29096			4229.3									-199873760
						3120.26	76.9576		3120.26	59.7358		3120.26	71.0335		3120.26	68.6999		3120.26	61.2259									17.49	28443			17.49	29358			4349.83									-196894000
						3122.19	76.9363		3122.19	59.599		3122.19	71.1041		3122.19	68.8839		3122.19	61.2366									17.5	27916			17.5	29096			3814.11									-193850208
						3124.12	76.9321		3124.12	59.4361		3124.12	71.1364		3124.12	69.1464		3124.12	61.3055									17.51	28049			17.51	29509			4194.66									-190747488
						3126.04	76.8995		3126.04	59.2512		3126.04	71.1126		3126.04	69.3985		3126.04	61.3422									17.52	28135			17.52	29503			5532.36									-187590720
						3127.97	76.859		3127.97	59.0421		3127.97	71.0695		3127.97	69.6661		3127.97	61.3059									17.53	28067			17.53	29690			6299.97									-184384448
						3129.9	76.8244		3129.9	58.8576		3129.9	71.0363		3129.9	69.9057		3129.9	61.2475									17.54	28027			17.54	29240			5397.42									-181132992
						3131.83	76.7508		3131.83	58.7188		3131.83	71.0542		3131.83	70.3367		3131.83	61.1545									17.55	28089			17.55	29136			3518.51									-177840240
						3133.76	76.683		3133.76	58.5068		3133.76	71.0395		3133.76	70.6976		3133.76	61.0525									17.56	28004			17.56	29191			2219									-174509776
						3135.69	76.6437		3135.69	58.2852		3135.69	71.0072		3135.69	70.9461		3135.69	60.9205									17.57	28146			17.57	29278			1977.69									-171144784
						3137.61	76.5507		3137.61	58.0829		3137.61	70.9506		3137.61	71.2584		3137.61	60.7689									17.58	28139			17.58	29250			1616.44									-167748080
						3139.54	76.4634		3139.54	57.8761		3139.54	70.9366		3139.54	71.6251		3139.54	60.6319									17.59	27725			17.59	29182			-370.086									-164322016
						3141.47	76.3906		3141.47	57.6732		3141.47	70.9455		3141.47	71.9956		3141.47	60.5246									17.6	27876			17.6	29460			-4154.23									-160868592
						3143.4	76.2872		3143.4	57.4655		3143.4	70.922		3143.4	72.2585		3143.4	60.4143									17.61	28091			17.61	29380			-8217.83									-157389376
						3145.33	76.1536		3145.33	57.2329		3145.33	70.8409		3145.33	72.3636		3145.33	60.2766									17.62	28116			17.62	29448			-10395									-153885472
						3147.26	76.0148		3147.26	57.0102		3147.26	70.7432		3147.26	72.4226		3147.26	60.0916									17.63	27962			17.63	29347			-9277.04									-150357616
						3149.19	75.8495		3149.19	56.7802		3149.19	70.6077		3149.19	72.4719		3149.19	59.8878									17.64	28023			17.64	29023			-5023.46									-146806112
						3151.11	75.6487		3151.11	56.5255		3151.11	70.4929		3151.11	72.4992		3151.11	59.7093									17.65	28114			17.65	29224			758.242									-143230832
						3153.04	75.4652		3153.04	56.2889		3153.04	70.391		3153.04	72.5072		3153.04	59.5365									17.66	28110			17.66	29358			5913.85									-139631328
						3154.97	75.3271		3154.97	56.0675		3154.97	70.3294		3154.97	72.5176		3154.97	59.3157									17.67	28178			17.67	29431			8889.23									-136006720
						3156.9	75.1818		3156.9	55.8388		3156.9	70.2658		3156.9	72.4461		3156.9	59.1397									17.68	28248			17.68	29378			9360.69									-132355808
						3158.83	75.0113		3158.83	55.6219		3158.83	70.1646		3158.83	72.3561		3158.83	58.9896									17.69	28039			17.69	29255			7933.7									-128677008
						3160.76	74.83		3160.76	55.3997		3160.76	70.0574		3160.76	72.2755		3160.76	58.7816									17.7	27975			17.7	29263			5354.25									-124968496
						3162.68	74.6509		3162.68	55.1757		3162.68	69.9208		3162.68	72.1761		3162.68	58.5324									17.71	27934			17.71	29188			2127.5									-121228144
						3164.61	74.466		3164.61	54.9367		3164.61	69.7095		3164.61	72.0814		3164.61	58.3072									17.72	28263			17.72	29180			-1175.09									-117453584
						3166.54	74.2938		3166.54	54.7089		3166.54	69.5046		3166.54	71.9456		3166.54	58.0767									17.73	28331			17.73	29529			-3614.47									-113642224
						3168.47	74.1356		3168.47	54.4766		3168.47	69.2372		3168.47	71.794		3168.47	57.8285									17.74	28323			17.74	29252			-4319.54									-109791328
						3170.4	73.9867		3170.4	54.2531		3170.4	68.9482		3170.4	71.692		3170.4	57.5512									17.75	28079			17.75	28867			-3354.33									-105897968
						3172.33	73.8355		3172.33	54.0395		3172.33	68.682		3172.33	71.6038		3172.33	57.3207									17.76	28284			17.76	29182			-1933.81									-101959200
						3174.26	73.69		3174.26	53.821		3174.26	68.5121		3174.26	71.5806		3174.26	57.0374									17.77	28005			17.77	29006			-1482.06									-97971952
						3176.18	73.5334		3176.18	53.6224		3176.18	68.5327		3176.18	71.6839		3176.18	56.7256									17.78	28025			17.78	28998			-2367.25									-93933200
						3178.11	73.3617		3178.11	53.4209		3178.11	68.6902		3178.11	71.7636		3178.11	56.3478									17.79	28051			17.79	29228			-3659.25									-89839856
						3180.04	73.2399		3180.04	53.1816		3180.04	68.817		3180.04	71.5791		3180.04	55.9571									17.8	27883			17.8	29207			-4253.59									-85689024
						3181.97	73.1158		3181.97	52.9752		3181.97	68.9949		3181.97	71.4353		3181.97	55.5509									17.81	27881			17.81	29318			-4209.02									-81477808
						3183.9	72.9669		3183.9	52.7962		3183.9	69.2173		3183.9	71.4317		3183.9	55.151									17.82	28246			17.82	29237			-4768.18									-77203552
						3185.83	72.819		3185.83	52.5962		3185.83	69.3844		3185.83	71.3288		3185.83	54.6949									17.83	28140			17.83	29099			-6808.47									-72863776
						3187.76	72.6763		3187.76	52.3709		3187.76	69.4407		3187.76	71.0736		3187.76	54.2185									17.84	27918			17.84	29100			-9263.62									-68456208
						3189.68	72.5344		3189.68	52.1706		3189.68	69.4962		3189.68	70.865		3189.68	53.6827									17.85	28094			17.85	29158			-9490.32									-63978928
						3191.61	72.3812		3191.61	51.9677		3191.61	69.4834		3191.61	70.6159		3191.61	53.113									17.86	28070			17.86	29099			-5791.81									-59430272
						3193.54	72.2285		3193.54	51.79		3193.54	69.4524		3193.54	70.34		3193.54	52.575									17.87	28134			17.87	29266			227.662									-54808976
						3195.47	72.059		3195.47	51.6198		3195.47	69.4057		3195.47	70.0225		3195.47	52.061									17.88	28347			17.88	29114			4320.36									-50114192
						3197.4	71.8731		3197.4	51.4498		3197.4	69.3946		3197.4	69.6644		3197.4	51.5799									17.89	28085			17.89	29248			3341.95									-45345424
						3199.33	71.7369		3199.33	51.2511		3199.33	69.3282		3199.33	69.1054		3199.33	51.1691									17.9	28030			17.9	29273			-1458.56									-40502752
						3201.26	71.6198		3201.26	51.0464		3201.26	69.2391		3201.26	68.6584		3201.26	50.9511									17.91	28411			17.91	29295			-5390.68									-35586656
						3203.18	71.4953		3203.18	50.8645		3203.18	69.1281		3203.18	68.4472		3203.18	51.0348									17.92	28180			17.92	29218			-5037.83									-30598176
						3205.11	71.3758		3205.11	50.6994		3205.11	69.0276		3205.11	68.5059		3205.11	51.3326									17.93	28217			17.93	29014			-1809.35									-25538880
						3207.04	71.2442		3207.04	50.5359		3207.04	68.9822		3207.04	68.8519		3207.04	51.84									17.94	28529			17.94	28990			-219.004									-20410912
						3208.97	71.1218		3208.97	50.3974		3208.97	68.9725		3208.97	69.4302		3208.97	52.3792									17.95	28154			17.95	28925			-2628.92									-15216976
						3210.9	71.0349		3210.9	50.2234		3210.9	68.8992		3210.9	69.8737		3210.9	52.8632									17.96	28118			17.96	29078			-6479.52									-9960416
						3212.82	70.9501		3212.82	50.0952		3212.82	68.855		3212.82	70.313		3212.82	53.3162									17.97	27997			17.97	28831			-7321.19									-4645056
						3214.75	70.8391		3214.75	49.9549		3214.75	68.7934		3214.75	70.6971		3214.75	53.7206									17.98	28115			17.98	28869			-4107.23									724512
						3216.68	70.7559		3216.68	49.8112		3216.68	68.7279		3216.68	70.7966		3216.68	54.0972									17.99	28001			17.99	28999			-441.936									6143216
						3218.61	70.658		3218.61	49.7089		3218.61	68.6632		3218.61	70.9413		3218.61	54.4223									18	28015			18	28859			-352.605									11605344
						3220.54	70.5921		3220.54	49.5943		3220.54	68.5836		3220.54	71.023		3220.54	54.7217									18.01	27819			18.01	28796			-3764.33									17104576
						3222.47	70.5474		3222.47	49.462		3222.47	68.484		3222.47	70.9738		3222.47	55.0242									18.02	27623			18.02	29056			-7026.76									22633984
						3224.4	70.4993		3224.4	49.3669		3224.4	68.4077		3224.4	70.9424		3224.4	55.2638									18.03	27798			18.03	29064			-7469.05									28186096
						3226.32	70.4169		3226.32	49.2799		3226.32	68.3341		3226.32	70.92		3226.32	55.4693									18.04	27943			18.04	28792			-6161.04									33752896
						3228.25	70.3304		3228.25	49.1813		3228.25	68.2425		3228.25	70.8405		3228.25	55.6257									18.05	27946			18.05	28791			-5752.85									39325808
						3230.18	70.2747		3230.18	49.0603		3230.18	68.1475		3230.18	70.7465		3230.18	55.7216									18.06	27803			18.06	28884			-6671.02									44895728
						3232.11	70.206		3232.11	48.9537		3232.11	68.0562		3232.11	70.7042		3232.11	55.7971									18.07	27533			18.07	28988			-6742.98									50453152
						3234.04	70.143		3234.04	48.8682		3234.04	67.9465		3234.04	70.6042		3234.04	55.9274									18.08	27919			18.08	28816			-4504.77									55988016
						3235.97	70.1183		3235.97	48.7918		3235.97	67.8746		3235.97	70.5476		3235.97	56.0367									18.09	27482			18.09	28870			-1614.07									61489936
						3237.9	70.0842		3237.9	48.706		3237.9	67.7788		3237.9	70.4658		3237.9	56.0939									18.1	27460			18.1	29085			-1160.66									66948160
						3239.82	70.0322		3239.82	48.6177		3239.82	67.6951		3239.82	70.354		3239.82	56.1136									18.11	27293			18.11	28491			-4082.8									72351504
						3241.75	69.9722		3241.75	48.5042		3241.75	67.5781		3241.75	70.2798		3241.75	56.1305									18.12	27505			18.12	28603			-8168.12									77688624
						3243.68	69.8791		3243.68	48.419		3243.68	67.5399		3243.68	70.3493		3243.68	56.0759									18.13	27444			18.13	28599			-10625.5									82947856
						3245.61	69.7911		3245.61	48.3195		3245.61	67.4465		3245.61	70.303		3245.61	56.047									18.14	27782			18.14	28664			-10867.3									88117360
						3247.54	69.7701		3247.54	48.2095		3247.54	67.2964		3247.54	70.0146		3247.54	56.0273									18.15	27504			18.15	28542			-10384.3									93185184
						3249.47	69.7276		3249.47	48.1081		3249.47	67.1897		3249.47	69.8614		3249.47	55.9734									18.16	27881			18.16	28840			-10485.7									98139264
						3251.39	69.6582		3251.39	48.0112		3251.39	67.1366		3251.39	69.7805		3251.39	55.9508									18.17	27995			18.17	28691			-10934.8									102967504
						3253.32	69.549		3253.32	47.9057		3253.32	67.0997		3253.32	69.8157		3253.32	55.8792									18.18	27611			18.18	28641			-10767.7									107657856
						3255.25	69.4527		3255.25	47.7776		3255.25	67.0148		3255.25	69.7635		3255.25	55.6915									18.19	27592			18.19	28745			-9775.15									112198336
						3257.18	69.4028		3257.18	47.6532		3257.18	66.9037		3257.18	69.6421		3257.18	55.612									18.2	27457			18.2	28745			-8800.29									116577088
						3259.11	69.3369		3259.11	47.5453		3259.11	66.8217		3259.11	69.5147		3259.11	55.5791									18.21	27451			18.21	28708			-8803.1									120782464
						3261.04	69.23		3261.04	47.4273		3261.04	66.7411		3261.04	69.3881		3261.04	55.5174									18.22	27645			18.22	28673			-9868.53									124803024
						3262.97	69.1289		3262.97	47.2931		3262.97	66.6521		3262.97	69.3328		3262.97	55.3717									18.23	27527			18.23	28532			-10959.8									128627728
						3264.89	69.0095		3264.89	47.1513		3264.89	66.559		3264.89	69.2916		3264.89	55.2088									18.24	27417			18.24	28746			-10490.3									132245776
						3266.82	68.8923		3266.82	47.015		3266.82	66.492		3266.82	69.2112		3266.82	55.0146									18.25	27682			18.25	28232			-7501.74									135646864
						3268.75	68.7439		3268.75	46.8652		3268.75	66.3935		3268.75	69.1055		3268.75	54.7989									18.26	27426			18.26	28304			-2812.52									138821120
						3270.68	68.6108		3270.68	46.7351		3270.68	66.3019		3270.68	69.0605		3270.68	54.6252									18.27	27289			18.27	28670			1055.78									141759232
						3272.61	68.4795		3272.61	46.6314		3272.61	66.2402		3272.61	69.143		3272.61	54.4368									18.28	27322			18.28	28551			1744.21									144452384
						3274.54	68.3494		3274.54	46.5079		3274.54	66.152		3274.54	69.15		3274.54	54.1925									18.29	27349			18.29	28599			-726.57									146892416
						3276.47	68.2423		3276.47	46.3604		3276.47	66.0276		3276.47	69.0186		3276.47	54.0046									18.3	27330			18.3	28448			-3846.68									149071840
						3278.39	68.1511		3278.39	46.2125		3278.39	65.9396		3278.39	68.8253		3278.39	53.818									18.31	27377			18.31	28486			-5073.96									150983840
						3280.32	68.0269		3280.32	46.0578		3280.32	65.8435		3280.32	68.6769		3280.32	53.5762									18.32	27605			18.32	28882			-4222.66									152622352
						3282.25	67.8773		3282.25	45.9078		3282.25	65.7137		3282.25	68.5452		3282.25	53.3248									18.33	27454			18.33	28718			-3049.05									153982048
						3284.18	67.7175		3284.18	45.7452		3284.18	65.5854		3284.18	68.3537		3284.18	53.0254									18.34	27434			18.34	28477			-2754.28									155058464
						3286.11	67.5659		3286.11	45.5947		3286.11	65.451		3286.11	68.1361		3286.11	52.7481									18.35	27328			18.35	28289			-2732.47									155847936
						3288.04	67.4101		3288.04	45.4358		3288.04	65.3147		3288.04	67.9964		3288.04	52.4572									18.36	27524			18.36	28327			-2040.36									156347632
						3289.96	67.2246		3289.96	45.2889		3289.96	65.2439		3289.96	67.9211		3289.96	52.1551									18.37	27407			18.37	28613			-1214.39									156555616
						3291.89	67.0105		3291.89	45.129		3291.89	65.1279		3291.89	67.8734		3291.89	51.8172									18.38	27552			18.38	28462			-1626.07									156470912
						3293.82	66.8494		3293.82	44.9538		3293.82	64.9979		3293.82	67.6942		3293.82	51.4915									18.39	27555			18.39	28358			-3242.66									156093312
						3295.75	66.7036		3295.75	44.8015		3295.75	64.9214		3295.75	67.5188		3295.75	51.169									18.4	27497			18.4	28036			-4177.23									155423632
						3297.68	66.5481		3297.68	44.6477		3297.68	64.8598		3297.68	67.4651		3297.68	50.7981									18.41	27270			18.41	28592			-2975.68									154463568
						3299.61	66.377		3299.61	44.471		3299.61	64.802		3299.61	67.3798		3299.61	50.4685									18.42	27046			18.42	28230			-559.891									153215712
						3301.53	66.1872		3301.53	44.3201		3301.53	64.765		3301.53	67.2853		3301.53	50.0622									18.43	26968			18.43	28326			969.732									151683584
						3303.46	65.9845		3303.46	44.1686		3303.46	64.696		3303.46	67.19		3303.46	49.643									18.44	27203			18.44	28595			1049.24									149871584
						3305.39	65.796		3305.39	44.0229		3305.39	64.6642		3305.39	67.09		3305.39	49.251									18.45	27073			18.45	28372			1030.24									147785056
						3307.32	65.5821		3307.32	43.8907		3307.32	64.662		3307.32	67.0978		3307.32	48.7868									18.46	27313			18.46	28219			1728.25									145430112
						3309.25	65.3889		3309.25	43.7513		3309.25	64.6469		3309.25	67.1249		3309.25	48.3369									18.47	27095			18.47	28249			1856.31									142813808
						3311.18	65.2276		3311.18	43.5764		3311.18	64.597		3311.18	66.9892		3311.18	47.9307									18.48	27303			18.48	28192			-125.584									139943984
						3313.11	65.051		3313.11	43.3995		3313.11	64.5293		3313.11	66.8517		3313.11	47.4672									18.49	27170			18.49	28051			-3317.63									136829232
						3315.03	64.8722		3315.03	43.2122		3315.03	64.4282		3315.03	66.7264		3315.03	46.898									18.5	27273			18.5	27934			-4987.8									133478928
						3316.96	64.6786		3316.96	43.054		3316.96	64.3161		3316.96	66.6086		3316.96	46.3153									18.51	27500			18.51	28201			-4030.35									129903168
						3318.89	64.4741		3318.89	42.8971		3318.89	64.2201		3318.89	66.4169		3318.89	45.7614									18.52	27411			18.52	28148			-2494.31									126112752
						3320.82	64.2624		3320.82	42.725		3320.82	64.1254		3320.82	66.2069		3320.82	45.1943									18.53	27355			18.53	27936			-2829.81									122119040
						3322.75	64.0266		3322.75	42.5533		3322.75	63.9933		3322.75	66.0288		3322.75	44.5616									18.54	27210			18.54	28286			-4577.32									117934016
						3324.68	63.8034		3324.68	42.3968		3324.68	63.8724		3324.68	65.8632		3324.68	43.8529									18.55	27133			18.55	28253			-5219.81									113570208
						3326.61	63.5952		3326.61	42.2338		3326.61	63.7412		3326.61	65.6495		3326.61	43.0499									18.56	27201			18.56	28141			-4045.04									109040640
						3328.53	63.4072		3328.53	42.0585		3328.53	63.5984		3328.53	65.4023		3328.53	42.1538									18.57	27004			18.57	28296			-3364.3									104358672
						3330.46	63.1873		3330.46	41.8755		3330.46	63.4265		3330.46	65.1175		3330.46	41.1223									18.58	26859			18.58	28071			-5038.84									99538176
						3332.39	62.9755		3332.39	41.7365		3332.39	63.2719		3332.39	64.8815		3332.39	39.9261									18.59	27056			18.59	28253			-7184.55									94593216
						3334.32	62.7418		3334.32	41.6031		3334.32	63.112		3334.32	64.6848		3334.32	38.5418									18.6	27234			18.6	27956			-6157.44									89538144
						3336.25	62.4915		3336.25	41.4676		3336.25	62.9186		3336.25	64.4243		3336.25	36.8977									18.61	27086			18.61	28095			-1596.62									84387536
						3338.18	62.2799		3338.18	41.3121		3338.18	62.6712		3338.18	64.0024		3338.18	34.9939									18.62	27099			18.62	28078			2451.19									79156064
						3340.1	62.111		3340.1	41.1648		3340.1	62.4555		3340.1	63.6198		3340.1	32.8308									18.63	27033			18.63	27783			2378.55									73858464
						3342.03	61.9077		3342.03	41.009		3342.03	62.2271		3342.03	63.2573		3342.03	30.3995									18.64	26896			18.64	27905			-345.484									68509536
						3343.96	61.7194		3343.96	40.8854		3343.96	62.0236		3343.96	62.8793		3343.96	27.979									18.65	27219			18.65	27868			-1022.05									63123936
						3345.89	61.5423		3345.89	40.7667		3345.89	61.8122		3345.89	62.5198		3345.89	26.1162									18.66	26832			18.66	28006			2231.22									57716288
						3347.82	61.3629		3347.82	40.6489		3347.82	61.5704		3347.82	62.1301		3347.82	25.47									18.67	26778			18.67	28258			6173.07									52300992
						3349.75	61.1505		3349.75	40.5344		3349.75	61.281		3349.75	61.7002		3349.75	26.4517									18.68	26979			18.68	28067			6777.96									46892192
						3351.68	60.9535		3351.68	40.4134		3351.68	61.013		3351.68	61.283		3351.68	28.7606									18.69	26646			18.69	28074			4270.76									41503808
						3353.6	60.7767		3353.6	40.2923		3353.6	60.7485		3353.6	60.9449		3353.6	31.2665									18.7	26991			18.7	28200			2282.99									36149376
						3355.53	60.5978		3355.53	40.2152		3355.53	60.4841		3355.53	60.6302		3355.53	32.9167									18.71	26864			18.71	28183			2764.7									30841984
						3357.46	60.4179		3357.46	40.1155		3357.46	60.236		3357.46	60.2067		3357.46	33.2104									18.72	26720			18.72	27997			3821.22									25594336
						3359.39	60.2271		3359.39	40.0192		3359.39	60.0001		3359.39	59.8508		3359.39	32.3115									18.73	26802			18.73	28039			3083.68									20418592
						3361.32	60.0358		3361.32	39.936		3361.32	59.7451		3361.32	59.6077		3361.32	30.6689									18.74	27092			18.74	28181			1373.2									15326384
						3363.25	59.91		3363.25	39.885		3363.25	59.5178		3363.25	59.3961		3363.25	29.046									18.75	26878			18.75	27882			1369.26									10328704
						3365.17	59.7633		3365.17	39.8316		3365.17	59.2661		3365.17	59.3187		3365.17	28.2473									18.76	26592			18.76	28063			3440.15									5435984
						3367.1	59.6447		3367.1	39.7554		3367.1	59.0018		3367.1	59.1563		3367.1	29.0338									18.77	26810			18.77	28197			4856.4									657904
						3369.03	59.5626		3369.03	39.6539		3369.03	58.7523		3369.03	58.9928		3369.03	31.7778									18.78	26631			18.78	27888			3576.56									-3996464
						3370.96	59.52		3370.96	39.5899		3370.96	58.615		3370.96	58.9807		3370.96	36.3174									18.79	27132			18.79	28002			1127.48									-8518912
						3372.89	59.4792		3372.89	39.5474		3372.89	58.5033		3372.89	59.0818		3372.89	41.7479									18.8	26903			18.8	27814			436.264									-12901888
						3374.82	59.4087		3374.82	39.5124		3374.82	58.4036		3374.82	59.2114		3374.82	46.9358									18.81	26815			18.81	28036			1749.63									-17138672
						3376.74	59.3335		3376.74	39.4695		3376.74	58.3002		3376.74	59.3916		3376.74	51.0709									18.82	26842			18.82	28059			2424.47									-21223264
						3378.67	59.2945		3378.67	39.4512		3378.67	58.2675		3378.67	59.5581		3378.67	54.0712									18.83	26701			18.83	27970			691.666									-25150608
						3380.6	59.2535		3380.6	39.4221		3380.6	58.2782		3380.6	59.7762		3380.6	56.0796									18.84	26780			18.84	27828			-2125.96									-28916352
						3382.53	59.2529		3382.53	39.4115		3382.53	58.3581		3382.53	60.1219		3382.53	57.2908									18.85	26690			18.85	27758			-3907.43									-32517056
						3384.46	59.2415		3384.46	39.3793		3384.46	58.4406		3384.46	60.4877		3384.46	58.0279									18.86	26687			18.86	27886			-4741.9									-35950048
						3386.39	59.2519		3386.39	39.3573		3386.39	58.4957		3386.39	60.5927		3386.39	58.4266									18.87	26871			18.87	27677			-5975.23									-39213504
						3388.32	59.2493		3388.32	39.3338		3388.32	58.5686		3388.32	60.6792		3388.32	58.5791									18.88	26640			18.88	27716			-6910.82									-42306432
						3390.24	59.2082		3390.24	39.3518		3390.24	58.6652		3390.24	60.911		3390.24	58.5357									18.89	26957			18.89	28078			-4744.08									-45228640
						3392.17	59.138		3392.17	39.3657		3392.17	58.8031		3392.17	61.2832		3392.17	58.4642									18.9	26819			18.9	27938			1319.28									-47980704
						3394.1	59.1619		3394.1	39.359		3394.1	58.9843		3394.1	61.3242		3394.1	58.2368									18.91	26827			18.91	27955			7507.38									-50564016
						3396.03	59.1638		3396.03	39.3498		3396.03	59.1399		3396.03	61.3809		3396.03	57.9247									18.92	26488			18.92	27702			8884.23									-52980656
						3397.96	59.1467		3397.96	39.3543		3397.96	59.2009		3397.96	61.4142		3397.96	57.6015									18.93	26702			18.93	27514			4939.69									-55233504
						3399.89	59.1304		3399.89	39.342		3399.89	59.2136		3399.89	61.2704		3399.89	57.2055									18.94	26514			18.94	27663			47.5879									-57326096
						3401.82	59.1168		3401.82	39.3829		3401.82	59.3135		3401.82	61.3176		3401.82	56.7468									18.95	26593			18.95	27813			-1995.87									-59262608
						3403.74	59.1215		3403.74	39.4204		3403.74	59.4122		3403.74	61.3665		3403.74	56.2143									18.96	26689			18.96	27573			-2222.37									-61047872
						3405.67	59.1108		3405.67	39.4224		3405.67	59.4746		3405.67	61.3951		3405.67	55.6557									18.97	26684			18.97	27846			-4074.83									-62687312
						3407.6	59.055		3407.6	39.4097		3407.6	59.5105		3407.6	61.4228		3407.6	55.0413									18.98	26517			18.98	27739			-7950.46									-64186896
						3409.53	59.0266		3409.53	39.4294		3409.53	59.5601		3409.53	61.4254		3409.53	54.3607									18.99	26709			18.99	27640			-10330.7									-65553040
						3411.46	59.0002		3411.46	39.4621		3411.46	59.5805		3411.46	61.4374		3411.46	53.6902									19	26814			19	28057			-8610.03									-66792720
						3413.39	59.0049		3413.39	39.5123		3413.39	59.6009		3413.39	61.4104		3413.39	52.9043									19.01	26723			19.01	27316			-4833.88									-67913200
						3415.31	59.0076		3415.31	39.5411		3415.31	59.6381		3415.31	61.3777		3415.31	51.9125									19.02	26330			19.02	27677			-3148.84									-68922240
						3417.24	59.0031		3417.24	39.5969		3417.24	59.7006		3417.24	61.3875		3417.24	50.7562									19.03	26758			19.03	27377			-4450.22									-69827776
						3419.17	58.9642		3419.17	39.6418		3419.17	59.7209		3419.17	61.3429		3419.17	49.3193									19.04	26678			19.04	27566			-5428.99									-70638112
						3421.1	58.9603		3421.1	39.7261		3421.1	59.7585		3421.1	61.3034		3421.1	47.4702									19.05	26484			19.05	27766			-3113.94									-71361712
						3423.03	58.9959		3423.03	39.8003		3423.03	59.7533		3423.03	61.3107		3423.03	45.2515									19.06	26383			19.06	27492			1253.57									-72007200
						3424.96	59.021		3424.96	39.8969		3424.96	59.7715		3424.96	61.3434		3424.96	42.5416									19.07	26843			19.07	27419			3846.95									-72583296
						3426.89	59.0315		3426.89	39.9832		3426.89	59.763		3426.89	61.2967		3426.89	39.4172									19.08	26748			19.08	27252			2751.33									-73098816
						3428.81	59.0543		3428.81	40.0909		3428.81	59.7833		3428.81	61.2601		3428.81	36.5477									19.09	26579			19.09	27503			-490.902									-73562528
						3430.74	59.0805		3430.74	40.1701		3430.74	59.8052		3430.74	61.241		3430.74	34.9178									19.1	26388			19.1	27535			-3387.04									-73983184
						3432.67	59.1191		3432.67	40.2803		3432.67	59.856		3432.67	61.2046		3432.67	35.4033									19.11	26618			19.11	27516			-4914.97									-74369424
						3434.6	59.1415		3434.6	40.4071		3434.6	59.8929		3434.6	61.2081		3434.6	37.9641									19.12	26350			19.12	27628			-5042.26									-74729776
						3436.53	59.2084		3436.53	40.5682		3436.53	59.9164		3436.53	61.2075		3436.53	41.613									19.13	27079			19.13	27582			-3404.18									-75072512
						3438.46	59.2904		3438.46	40.6707		3438.46	59.9433		3438.46	61.2067		3438.46	44.9353									19.14	26719			19.14	27142			39.7207									-75405744
						3440.39	59.3559		3440.39	40.7772		3440.39	60.0424		3440.39	61.1649		3440.39	47.0946									19.15	26262			19.15	27459			3576.21									-75737264
						3442.31	59.4048		3442.31	40.8864		3442.31	60.1209		3442.31	61.1606		3442.31	48.0385									19.16	26633			19.16	27408			4712.87									-76074544
						3444.24	59.4957		3444.24	41.0538		3444.24	60.1873		3444.24	61.1732		3444.24	48.0077									19.17	26508			19.17	27544			3156.13									-76424752
						3446.17	59.5255		3446.17	41.1888		3446.17	60.2482		3446.17	61.1165		3446.17	47.0468									19.18	26313			19.18	27298			1661.62									-76794592
						3448.1	59.6393		3448.1	41.3668		3448.1	60.3124		3448.1	61.1206		3448.1	45.2848									19.19	26503			19.19	27312			2892.85									-77190400
						3450.03	59.8194		3450.03	41.56		3450.03	60.3448		3450.03	61.1378		3450.03	43.1062									19.2	26653			19.2	27399			6007.79									-77618048
						3451.95	59.9557		3451.95	41.7451		3451.95	60.4124		3451.95	61.1766		3451.95	40.6786									19.21	26425			19.21	27230			7545.3									-78082960
						3453.88	60.0479		3453.88	41.9093		3453.88	60.4831		3453.88	61.2066		3453.88	38.1067									19.22	26354			19.22	27234			5633.23									-78590000
						3455.81	60.1649		3455.81	42.132		3455.81	60.598		3455.81	61.2586		3455.81	36.3386									19.23	26431			19.23	27387			2099.5									-79143600
						3457.74	60.2853		3457.74	42.3321		3457.74	60.6982		3457.74	61.3328		3457.74	36.5006									19.24	26722			19.24	27167			-72.4238									-79747584
						3459.67	60.4166		3459.67	42.5605		3459.67	60.7871		3459.67	61.3921		3459.67	39.5021									19.25	26399			19.25	27461			-299.168									-80405264
						3461.6	60.5657		3461.6	42.7691		3461.6	60.8669		3461.6	61.4513		3461.6	45.0526									19.26	26457			19.26	27073			-308.432									-81119424
						3463.53	60.7492		3463.53	43.005		3463.53	60.9383		3463.53	61.5282		3463.53	51.683									19.27	26250			19.27	27091			-1048.88									-81892288
						3465.45	60.8938		3465.45	43.2373		3465.45	61.0166		3465.45	61.5908		3465.45	57.7301									19.28	26482			19.28	26973			-1220.07									-82725472
						3467.38	61.0487		3467.38	43.4986		3467.38	61.1388		3467.38	61.7085		3467.38	62.5175									19.29	26743			19.29	27251			681.541									-83620128
						3469.31	61.2366		3469.31	43.7486		3469.31	61.1939		3469.31	61.7769		3469.31	65.9263									19.3	26363			19.3	27326			4036.76									-84576752
						3471.24	61.4589		3471.24	43.9947		3471.24	61.2781		3471.24	61.8241		3471.24	68.3866									19.31	26097			19.31	26997			6856.12									-85595392
						3473.17	61.663		3473.17	44.2391		3473.17	61.4107		3473.17	61.8424		3473.17	70.1096									19.32	26386			19.32	27187			8253.02									-86675504
						3475.1	61.864		3475.1	44.5133		3475.1	61.5397		3475.1	61.9217		3475.1	71.3623									19.33	26547			19.33	26953			8888.55									-87816112
						3477.03	62.0819		3477.03	44.7969		3477.03	61.6431		3477.03	62.017		3477.03	72.3261									19.34	26053			19.34	27018			9014.22									-89015664
						3478.95	62.2684		3478.95	45.1049		3478.95	61.7953		3478.95	62.0527		3478.95	73.0358									19.35	26451			19.35	27047			7607.02									-90272192
						3480.88	62.459		3480.88	45.3473		3480.88	61.8647		3480.88	62.0474		3480.88	73.5558									19.36	26297			19.36	27175			4405.59									-91583232
						3482.81	62.7169		3482.81	45.6398		3482.81	61.943		3482.81	62.1061		3482.81	74.0494									19.37	26356			19.37	26956			1765.67									-92945968
						3484.74	62.9392		3484.74	45.9391		3484.74	62.0421		3484.74	62.2738		3484.74	74.4583									19.38	26535			19.38	27118			2689.8									-94357136
						3486.67	63.1314		3486.67	46.2361		3486.67	62.1372		3486.67	62.4425		3486.67	74.7899									19.39	26269			19.39	27027			6716.05									-95813136
						3488.6	63.3685		3488.6	46.521		3488.6	62.1925		3488.6	62.5146		3488.6	75.0486									19.4	26138			19.4	27389			9259.89									-97310032
						3490.53	63.6196		3490.53	46.845		3490.53	62.2975		3490.53	62.5999		3490.53	75.2387									19.41	26404			19.41	27036			6341.82									-98843632
						3492.45	63.7985		3492.45	47.152		3492.45	62.362		3492.45	62.6794		3492.45	75.317									19.42	26169			19.42	26773			-472.807									-100409440
						3494.38	64.0006		3494.38	47.4827		3494.38	62.4667		3494.38	62.7315		3494.38	75.358									19.43	26376			19.43	27237			-5174.12									-102002736
						3496.31	64.2132		3496.31	47.7891		3496.31	62.5792		3496.31	62.8646		3496.31	75.4374									19.44	26241			19.44	26599			-3674.47									-103618688
						3498.24	64.46		3498.24	48.1215		3498.24	62.7076		3498.24	63.0494		3498.24	75.536									19.45	26192			19.45	26893			1871.1									-105252272
						3500.17	64.6283		3500.17	48.3875		3500.17	62.8309		3500.17	63.1259		3500.17	75.6504									19.46	26277			19.46	26851			5808.67									-106898368
						3502.09	64.7506		3502.09	48.682		3502.09	62.9544		3502.09	63.2125		3502.09	75.7405									19.47	26353			19.47	26996			5400.85									-108551776
						3504.02	64.9806		3504.02	49.009		3504.02	62.951		3504.02	63.2911		3504.02	75.8038									19.48	26293			19.48	27038			3345.91									-110207328
						3505.95	65.2913		3505.95	49.4021		3505.95	63.0314		3505.95	63.4264		3505.95	75.8819									19.49	26168			19.49	27119			3812.26									-111859840
						3507.88	65.5047		3507.88	49.7294		3507.88	63.1721		3507.88	63.5537		3507.88	76.0232									19.5	25877			19.5	26913			7147.98									-113504128
						3509.81	65.709		3509.81	50.0787		3509.81	63.2669		3509.81	63.6771		3509.81	76.224									19.51	26307			19.51	27039			9576.41									-115135200
						3511.74	65.9457		3511.74	50.4208		3511.74	63.3043		3511.74	63.8368		3511.74	76.327									19.52	26583			19.52	26981			7863.26									-116748128
						3513.67	66.1869		3513.67	50.7843		3513.67	63.3858		3513.67	64.0487		3513.67	76.362									19.53	26217			19.53	27196			3158.46									-118338128
						3515.59	66.4146		3515.59	51.1289		3515.59	63.483		3515.59	64.2046		3515.59	76.4676									19.54	26276			19.54	26970			-335.461									-119900688
						3517.52	66.6329		3517.52	51.4934		3517.52	63.5824		3517.52	64.3462		3517.52	76.6247									19.55	26062			19.55	26667			89.8086									-121431440
						3519.45	66.8208		3519.45	51.8301		3519.45	63.6527		3519.45	64.4668		3519.45	76.7778									19.56	26171			19.56	26928			3245.1									-122926336
						3521.38	66.9778		3521.38	52.1835		3521.38	63.8173		3521.38	64.645		3521.38	76.9153									19.57	26423			19.57	26763			6058.51									-124381536
						3523.31	67.1232		3523.31	52.51		3523.31	63.9086		3523.31	64.8362		3523.31	77.0526									19.58	26169			19.58	26879			7015.52									-125793568
						3525.24	67.4092		3525.24	52.9083		3525.24	63.9807		3525.24	64.9898		3525.24	77.2398									19.59	26231			19.59	26741			6928.65									-127159280
						3527.17	67.6433		3527.17	53.2506		3527.17	64.052		3527.17	65.1218		3527.17	77.4216									19.6	26012			19.6	26911			6777.85									-128475856
						3529.09	67.889		3529.09	53.6861		3529.09	64.0993		3529.09	65.3534		3529.09	77.5636									19.61	26064			19.61	26624			5982.83									-129740816
						3531.02	68.1625		3531.02	54.0992		3531.02	64.1527		3531.02	65.5551		3531.02	77.6963									19.62	25868			19.62	26630			3453.74									-130952128
						3532.95	68.4612		3532.95	54.5312		3532.95	64.2002		3532.95	65.7977		3532.95	77.8867									19.63	26130			19.63	26906			-240.758									-132108064
						3534.88	68.6413		3534.88	54.8891		3534.88	64.3022		3534.88	65.9972		3534.88	78.1068									19.64	25965			19.64	26668			-2878.97									-133207392
						3536.81	68.844		3536.81	55.2688		3536.81	64.4308		3536.81	66.2731		3536.81	78.2459									19.65	26049			19.65	26769			-3125.29									-134249168
						3538.74	69.1323		3538.74	55.6574		3538.74	64.4526		3538.74	66.481		3538.74	78.3772									19.66	26049			19.66	26642			-2314.15									-135232960
						3540.66	69.3539		3540.66	56.0537		3540.66	64.5435		3540.66	66.7457		3540.66	78.5475									19.67	26041			19.67	26632			-2811.85									-136158640
						3542.59	69.4639		3542.59	56.3938		3542.59	64.63		3542.59	66.9321		3542.59	78.6755									19.68	26156			19.68	26525			-4711.42									-137026576
						3544.52	69.5845		3544.52	56.7908		3544.52	64.7391		3544.52	67.1118		3544.52	78.8138									19.69	26104			19.69	26990			-5153.48									-137837456
						3546.45	69.8494		3546.45	57.21		3546.45	64.837		3546.45	67.2754		3546.45	78.9719									19.7	26110			19.7	26650			-1572.22									-138592368
						3548.38	70.2413		3548.38	57.6983		3548.38	64.9295		3548.38	67.5165		3548.38	79.1595									19.71	26053			19.71	26761			4875.06									-139292768
						3550.31	70.4865		3550.31	58.0886		3550.31	65.0305		3550.31	67.6829		3550.31	79.3197									19.72	25599			19.72	26336			10004.4									-139940496
						3552.24	70.669		3552.24	58.461		3552.24	65.0655		3552.24	67.8751		3552.24	79.526									19.73	25752			19.73	26670			10793.6									-140537664
						3554.16	70.9697		3554.16	58.9075		3554.16	65.0477		3554.16	68.137		3554.16	79.7351									19.74	25944			19.74	26540			8145.79									-141086736
						3556.09	71.259		3556.09	59.3676		3556.09	65.1694		3556.09	68.4314		3556.09	79.9812									19.75	25988			19.75	26676			5208.72									-141590496
						3558.02	71.4554		3558.02	59.7512		3558.02	65.3382		3558.02	68.6897		3558.02	80.1761									19.76	26178			19.76	26745			3798.66									-142051936
						3559.95	71.611		3559.95	60.1386		3559.95	65.4697		3559.95	68.9348		3559.95	80.3001									19.77	25900			19.77	26510			3421.35									-142474320
						3561.88	71.7686		3561.88	60.511		3561.88	65.5553		3561.88	69.1775		3561.88	80.5133									19.78	25926			19.78	26834			3361.6									-142861136
						3563.81	71.9262		3563.81	60.8796		3563.81	65.6655		3563.81	69.4104		3563.81	80.754									19.79	25977			19.79	26642			4125.14									-143216032
						3565.74	72.0166		3565.74	61.1754		3565.74	65.7922		3565.74	69.5644		3565.74	80.8574									19.8	25935			19.8	26373			5990.95									-143542832
						3567.66	72.3055		3567.66	61.7064		3567.66	65.8528		3567.66	69.8541		3567.66	80.9941									19.81	25980			19.81	26409			7235.2									-143845424
						3569.59	72.7046		3569.59	62.2359		3569.59	65.8841		3569.59	70.2183		3569.59	81.1662									19.82	25820			19.82	26278			5489.75									-144127840
						3571.52	72.9661		3571.52	62.6595		3571.52	66.0446		3571.52	70.5473		3571.52	81.389									19.83	25738			19.83	26645			1032.95									-144394176
						3573.45	73.1727		3573.45	63.0519		3573.45	66.1717		3573.45	70.8286		3573.45	81.5933									19.84	25559			19.84	26425			-2728.99									-144648464
						3575.38	73.3245		3575.38	63.442		3575.38	66.3132		3575.38	71.1338		3575.38	81.7384									19.85	25672			19.85	26115			-3073.38									-144894832
						3577.31	73.5191		3577.31	63.8212		3577.31	66.5328		3577.31	71.3842		3577.31	81.8769									19.86	25957			19.86	26352			-1424.62									-145137248
						3579.23	73.7139		3579.23	64.2323		3579.23	66.7704		3579.23	71.662		3579.23	82.0396									19.87	25868			19.87	26374			-1545.68									-145379696
						3581.16	73.8807		3581.16	64.6291		3581.16	66.8821		3581.16	71.9968		3581.16	82.2249									19.88	25867			19.88	26266			-4296.26									-145626000
						3583.09	74.0242		3583.09	65.0239		3583.09	67.0462		3583.09	72.3041		3583.09	82.3824									19.89	25715			19.89	26237			-5818.27									-145879840
						3585.02	74.1145		3585.02	65.3407		3585.02	67.2267		3585.02	72.4571		3585.02	82.4745									19.9	25698			19.9	26047			-2077.77									-146144752
						3586.95	74.1833		3586.95	65.6757		3586.95	67.4374		3586.95	72.6062		3586.95	82.5325									19.91	25766			19.91	26304			5591.18									-146424016
						3588.88	74.5389		3588.88	66.1876		3588.88	67.5831		3588.88	72.9594		3588.88	82.6487									19.92	25725			19.92	26403			11079.3									-146720736
						3590.8	74.7556		3590.8	66.6075		3590.8	67.8397		3590.8	73.2397		3590.8	82.8157									19.93	25539			19.93	26101			9947.88									-147037712
						3592.73	74.7996		3592.73	66.88		3592.73	68.069		3592.73	73.4529		3592.73	82.8439									19.94	25747			19.94	26428			4148.83									-147377504
						3594.66	74.8938		3594.66	67.2584		3594.66	68.3343		3594.66	73.6987		3594.66	82.9124									19.95	25848			19.95	26235			-457.645									-147742336
						3596.59	75.0221		3596.59	67.6278		3596.59	68.583		3596.59	73.8998		3596.59	83.0738									19.96	25419			19.96	26028			-561.771									-148134160
						3598.52	75.0916		3598.52	67.9887		3598.52	68.9192		3598.52	74.054		3598.52	83.2178									19.97	25777			19.97	25967			1729.16									-148554528
						3600.45	75.1994		3600.45	68.329		3600.45	69.2525		3600.45	74.2822		3600.45	83.3746									19.98	25718			19.98	26105			2269.35									-149004688
						3602.38	75.419		3602.38	68.8038		3602.38	69.5941		3602.38	74.6131		3602.38	83.6081									19.99	25700			19.99	26208			-219.674									-149485488
						3604.3	75.5567		3604.3	69.1965		3604.3	69.9684		3604.3	74.9185		3604.3	83.8019									20	25464			20	26204			-3296.74									-149997424
						3606.23	75.6075		3606.23	69.5586		3606.23	70.3886		3606.23	75.0919		3606.23	83.9189									20.01	25525			20.01	25935			-4016.63									-150540624
						3608.16	75.7544		3608.16	69.9802		3608.16	70.652		3608.16	75.3199		3608.16	84.1272									20.02	25581			20.02	26462			-1877.86									-151114784
						3610.09	75.9976		3610.09	70.5658		3610.09	71.0555		3610.09	75.5641		3610.09	84.357									20.03	25469			20.03	26433			1324.9									-151719264
						3612.02	75.9663		3612.02	70.9049		3612.02	71.5689		3612.02	75.5861		3612.02	84.4508									20.04	25637			20.04	26432			3509.74									-152353056
						3613.95	75.9033		3613.95	71.238		3613.95	72.0323		3613.95	75.7766		3613.95	84.5998									20.05	25250			20.05	26091			3678.49									-153014688
						3615.88	75.9741		3615.88	71.5582		3615.88	72.3339		3615.88	76.0064		3615.88	84.7636									20.06	25271			20.06	26202			2023.58									-153702416
						3617.8	76.0837		3617.8	71.9813		3617.8	72.6602		3617.8	76.2624		3617.8	84.8777									20.07	25624			20.07	25943			-395.553									-154414080
						3619.73	76.2293		3619.73	72.4892		3619.73	72.9826		3619.73	76.6336		3619.73	85.0659									20.08	25750			20.08	25948			-2093.12									-155147184
						3621.66	76.4474		3621.66	73.0165		3621.66	73.2991		3621.66	76.9353		3621.66	85.2333									20.09	25576			20.09	26176			-2009.05									-155898912
						3623.59	76.5017		3623.59	73.3751		3623.59	73.5879		3623.59	77.1309		3623.59	85.3985									20.1	25585			20.1	25950			-370.146									-156666112
						3625.52	76.5426		3625.52	73.7731		3625.52	74.0046		3625.52	77.4064		3625.52	85.5741									20.11	25472			20.11	26051			1440.83									-157445360
						3627.45	76.7853		3627.45	74.2598		3627.45	74.3498		3627.45	77.6881		3627.45	85.6867									20.12	25458			20.12	26004			2059.32									-158232928
						3629.37	77.0904		3629.37	75.0228		3629.37	74.8043		3629.37	77.9936		3629.37	86.0138									20.13	24888			20.13	26129			1128.58									-159024880
						3631.3	77.2627		3631.3	75.6305		3631.3	75.311		3631.3	78.0474		3631.3	86.3122									20.14	25400			20.14	25839			-770.527									-159817040
						3633.23	77.3735		3633.23	76.1129		3633.23	75.7966		3633.23	78.1592		3633.23	86.5596									20.15	25541			20.15	25885			-2719.94									-160605056
						3635.16	77.6538		3635.16	76.7326		3635.16	76.2601		3635.16	78.4249		3635.16	86.8508									20.16	25462			20.16	25985			-3798.44									-161384320
						3637.09	77.9241		3637.09	77.3543		3637.09	76.8144		3637.09	78.6787		3637.09	87.0055									20.17	25402			20.17	26026			-3379.08									-162150208
						3639.02	78.2082		3639.02	77.9567		3639.02	77.2918		3639.02	78.8996		3639.02	87.3523									20.18	25248			20.18	25829			-1811.97									-162897920
						3640.95	78.518		3640.95	78.5986		3640.95	77.7774		3640.95	79.0965		3640.95	87.7237									20.19	25371			20.19	25807			-669.961									-163622592
						3642.87	78.7398		3642.87	79.1294		3642.87	78.264		3642.87	79.3884		3642.87	88.0479									20.2	25244			20.2	26111			-1427.2									-164319312
						3644.8	79.018		3644.8	79.7527		3644.8	78.8211		3644.8	79.631		3644.8	88.3021									20.21	25485			20.21	26033			-3516.87									-164983168
						3646.73	79.1276		3646.73	80.2512		3646.73	79.3942		3646.73	79.7088		3646.73	88.4827									20.22	25174			20.22	25802			-4450.65									-165609248
						3648.66	79.3777		3648.66	81.0085		3648.66	79.8793		3648.66	79.9973		3648.66	88.5964									20.23	25218			20.23	26100			-2680.2									-166192720
						3650.59	80.1605		3650.59	81.9592		3650.59	80.2102		3650.59	80.2812		3650.59	88.9073									20.24	25319			20.24	25927			83.5879									-166728816
						3652.52	80.872		3652.52	82.8727		3652.52	80.6267		3652.52	80.5589		3652.52	89.4785									20.25	25336			20.25	25568			602.475									-167212864
						3654.44	81.2342		3654.44	83.4129		3654.44	81.0029		3654.44	80.7592		3654.44	89.8295									20.26	25281			20.26	25714			-1608.27									-167640384
						3656.37	81.8426		3656.37	84.2489		3656.37	81.4906		3656.37	81.1331		3656.37	90.1763									20.27	25462			20.27	25890			-3008.46									-168006992
						3658.3	82.2807		3658.3	84.9361		3658.3	81.9436		3658.3	81.4142		3658.3	90.4903									20.28	25354			20.28	25724			-224.629									-168308576
						3660.23	82.7141		3660.23	85.5458		3660.23	82.3956		3660.23	81.7008		3660.23	90.7909									20.29	25029			20.29	25472			5055.54									-168541184
						3662.16	83.2485		3662.16	86.1944		3662.16	82.755		3662.16	82.0182		3662.16	90.9968									20.3	25199			20.3	25464			7061.84									-168701152
						3664.09	83.7783		3664.09	86.8552		3664.09	83.1795		3664.09	82.435		3664.09	91.1967									20.31	25006			20.31	25813			2440.06									-168785072
						3666.01	84.2212		3666.01	87.3957		3666.01	83.6824		3666.01	82.798		3666.01	91.5148									20.32	25031			20.32	25711			-5405.59									-168789792
						3667.94	84.6527		3667.94	87.9609		3667.94	84.1446		3667.94	83.0694		3667.94	91.6985									20.33	25433			20.33	25586			-9736.47									-168712528
						3669.87	85.1428		3669.87	88.5102		3669.87	84.3732		3669.87	83.4426		3669.87	91.7481									20.34	25223			20.34	25621			-7820.73									-168550736
						3671.8	85.8238		3671.8	89.2661		3671.8	84.6656		3671.8	83.8977		3671.8	92.0141									20.35	25252			20.35	25765			-3397.21									-168302272
						3673.73	86.1775		3673.73	89.6557		3673.73	84.9587		3673.73	83.9428		3673.73	92.1438									20.36	25340			20.36	25556			-1522.01									-167965296
						3675.66	86.6106		3675.66	90.0033		3675.66	85.14		3675.66	84.2276		3675.66	92.3324									20.37	25212			20.37	25403			-2482.21									-167538304
						3677.59	87.0459		3677.59	90.41		3677.59	85.3526		3677.59	84.3941		3677.59	92.3889									20.38	25132			20.38	25587			-2266.61									-167020192
						3679.51	87.3217		3679.51	90.6211		3679.51	85.604		3679.51	84.6105		3679.51	92.4735									20.39	24946			20.39	25660			1522.06									-166410176
						3681.44	87.6642		3681.44	90.8786		3681.44	85.7854		3681.44	84.9563		3681.44	92.6505									20.4	24886			20.4	25540			6195.25									-165707840
						3683.37	87.9204		3683.37	91.0601		3683.37	85.9761		3683.37	85.2686		3683.37	92.7925									20.41	25054			20.41	25194			7260.3									-164913104
						3685.3	88.0653		3685.3	91.1408		3685.3	86.078		3685.3	85.5372		3685.3	92.9739									20.42	25198			20.42	25744			3930.62									-164026224
						3687.23	88.4077		3687.23	91.4518		3687.23	86.181		3687.23	85.8507		3687.23	93.1356									20.43	25089			20.43	25499			-235.697									-163047872
						3689.16	88.3979		3689.16	91.4928		3689.16	86.3809		3689.16	85.8195		3689.16	93.0698									20.44	25008			20.44	25517			-2060.46									-161978928
						3691.09	88.5528		3691.09	91.5371		3691.09	86.4127		3691.09	85.7877		3691.09	92.8971									20.45	24888			20.45	25311			-2486.8									-160820688
						3693.01	88.742		3693.01	91.5976		3693.01	86.3137		3693.01	85.9984		3693.01	93.0188									20.46	25137			20.46	25318			-4632.34									-159574688
						3694.94	88.817		3694.94	91.6141		3694.94	86.3392		3694.94	86.0916		3694.94	93.053									20.47	25005			20.47	25286			-8982.82									-158242768
						3696.87	88.8593		3696.87	91.565		3696.87	86.3272		3696.87	86.14		3696.87	93.1382									20.48	24639			20.48	25320			-12109.6									-156827008
						3698.8	88.9647		3698.8	91.6228		3698.8	86.3574		3698.8	86.2077		3698.8	93.0839									20.49	24944			20.49	25492			-10618.9									-155329760
						3700.73	89.0156		3700.73	91.6134		3700.73	86.4384		3700.73	86.2505		3700.73	92.9127									20.5	24848			20.5	25360			-5409.19									-153753568
						3702.66	89.0069		3702.66	91.5494		3702.66	86.4876		3702.66	86.3401		3702.66	92.8778									20.51	24823			20.51	25224			-993.814									-152101184
						3704.58	88.9673		3704.58	91.4757		3704.58	86.4533		3704.58	86.3587		3704.58	92.9784									20.52	24915			20.52	25150			-656.072									-150375536
						3706.51	88.965		3706.51	91.446		3706.51	86.5016		3706.51	86.4111		3706.51	93.1343									20.53	24818			20.53	25054			-3027.05									-148579648
						3708.44	88.9472		3708.44	91.4361		3708.44	86.6148		3708.44	86.3428		3708.44	93.2541									20.54	25028			20.54	25168			-3826.46									-146716736
						3710.37	88.9295		3710.37	91.3408		3710.37	86.8694		3710.37	86.1361		3710.37	93.1778									20.55	24601			20.55	25216			-639.525									-144790048
						3712.3	88.9117		3712.3	91.4187		3712.3	86.8638		3712.3	86.1151		3712.3	93.2553									20.56	24871			20.56	24999			4464.17									-142802896
						3714.23	88.894		3714.23	91.5179		3714.23	86.9146		3714.23	86.2035		3714.23	93.3192									20.57	25058			20.57	25040			6995.12									-140758640
						3716.16	88.8762		3716.16	91.4047		3716.16	86.8689		3716.16	86.2287		3716.16	93.2885									20.58	24778			20.58	24875			4396.08									-138660624
						3718.08	88.8584		3718.08	91.2212		3718.08	86.8253		3718.08	86.3425		3718.08	93.2735									20.59	24624			20.59	25006			-1666.59									-136512224
						3720.01	88.8407		3720.01	91.007		3720.01	86.7489		3720.01	86.4209		3720.01	93.2129									20.6	24620			20.6	24977			-6989.92									-134316720
						3721.94	88.8229		3721.94	90.8342		3721.94	86.6858		3721.94	86.4202		3721.94	92.9733									20.61	24651			20.61	25081			-8587.84									-132077312
						3723.87	88.8052		3723.87	90.7871		3723.87	86.5413		3723.87	86.3995		3723.87	92.879									20.62	24545			20.62	25146			-7038.06									-129797120
						3725.8	88.7874		3725.8	90.74		3725.8	86.5515		3725.8	86.3667		3725.8	92.7947									20.63	24961			20.63	25155			-5595.44									-127479152
						3727.73	88.7697		3727.73	90.6929		3727.73	86.5952		3727.73	86.5537		3727.73	92.8758									20.64	24886			20.64	25026			-7158.02									-125126272
						3729.66	88.7519		3729.66	90.6457		3729.66	86.6384		3729.66	86.632		3729.66	92.8858									20.65	24863			20.65	25203			-11787									-122741136
						3731.58	88.7341		3731.58	90.5986		3731.58	86.6711		3731.58	86.7498		3731.58	92.9972									20.66	24795			20.66	24993			-16739.2									-120326304
						3733.51	88.7164		3733.51	90.5515		3733.51	86.9008		3733.51	86.5169		3733.51	93.1329									20.67	24454			20.67	24695			-18773.3									-117884048
						3735.44	88.6986		3735.44	90.5044		3735.44	86.887		3735.44	86.2537		3735.44	93.1289									20.68	24707			20.68	24759			-16703.6									-115416512
						3737.37	88.6809		3737.37	90.4573		3737.37	86.879		3737.37	86.5571		3737.37	93.14									20.69	24603			20.69	24879			-12126.1									-112925552
						3739.3	88.6631		3739.3	90.4102		3739.3	87.0097		3739.3	86.6531		3739.3	93.1569									20.7	24385			20.7	25044			-7874.67									-110412864
						3741.22	88.6454		3741.22	90.3631		3741.22	87.0298		3741.22	86.6294		3741.22	93.3086									20.71	24493			20.71	24792			-5674.89									-107879824
						3743.15	88.6276		3743.15	90.316		3743.15	86.8631		3743.15	86.7529		3743.15	93.5685									20.72	24521			20.72	25213			-5062.57									-105327664
						3745.08	88.6098		3745.08	90.2688		3745.08	86.9831		3745.08	86.6754		3745.08	93.6019									20.73	24296			20.73	24947			-4384.1									-102757280
						3747.01	88.5921		3747.01	90.2217		3747.01	87.2479		3747.01	86.4283		3747.01	93.4905									20.74	24548			20.74	25091			-2730.82									-100169408
						3748.94	88.5743		3748.94	90.1746		3748.94	87.318		3748.94	86.4975		3748.94	93.5487									20.75	24738			20.75	24944			-848.135									-97564496
						3750.87	88.5566		3750.87	90.1275		3750.87	87.3357		3750.87	86.4389		3750.87	93.4759									20.76	24525			20.76	24844			-215.285									-94942784
						3752.8	88.5388		3752.8	90.0804		3752.8	87.2612		3752.8	86.5401		3752.8	93.5218									20.77	24584			20.77	24874			-1410.25									-92304320
						3754.72	88.5211		3754.72	90.0333		3754.72	87.3451		3754.72	86.3854		3754.72	93.5773									20.78	24566			20.78	24472			-3507.66									-89648928
						3756.65	88.5033		3756.65	89.9862		3756.65	87.3792		3756.65	86.3637		3756.65	93.5406									20.79	24589			20.79	24904			-4990.75									-86976208
						3758.58	88.4855		3758.58	89.939		3758.58	87.4568		3758.58	86.4254		3758.58	93.5915									20.8	24449			20.8	24927			-5045.01									-84285648
						3760.51	88.4596		3760.51	89.8919		3760.51	87.3932		3760.51	86.5696		3760.51	93.6962									20.81	24740			20.81	24792			-3975.97									-81576528
						3762.44	88.4337		3762.44	89.8448		3762.44	87.3372		3762.44	86.6318		3762.44	93.7557									20.82	24496			20.82	24611			-2717.06									-78848016
						3764.37	88.4077		3764.37	89.7903		3764.37	87.352		3764.37	86.6403		3764.37	93.7802									20.83	24365			20.83	24734			-2213.48									-76099168
						3766.3	88.3818		3766.3	89.6473		3766.3	87.358		3766.3	86.7228		3766.3	93.8479									20.84	24624			20.84	24719			-3022.57									-73328960
						3768.22	88.3558		3768.22	89.7218		3768.22	87.4091		3768.22	86.813		3768.22	93.8782									20.85	24471			20.85	24635			-4892.82									-70536288
						3770.15	88.3299		3770.15	89.6322		3770.15	87.422		3770.15	86.783		3770.15	93.828									20.86	24397			20.86	24722			-6531.17									-67720048
						3772.08	88.304		3772.08	89.5936		3772.08	87.4046		3772.08	86.8195		3772.08	93.8305									20.87	24439			20.87	24483			-6366.26									-64879104
						3774.01	88.278		3774.01	89.5117		3774.01	87.3659		3774.01	86.8977		3774.01	93.9711									20.88	23912			20.88	24570			-4231.72									-62012336
						3775.94	88.2521		3775.94	89.4953		3775.94	87.4578		3775.94	86.9931		3775.94	94.0818									20.89	24113			20.89	24456			-2166.19									-59118704
						3777.87	88.2261		3777.87	89.4261		3777.87	87.5905		3777.87	86.9793		3777.87	94.0842									20.9	24368			20.9	24511			-2699.76									-56197248
						3779.8	88.2002		3779.8	89.2612		3779.8	87.5642		3779.8	86.9801		3779.8	94.0178									20.91	24469			20.91	24544			-5885.17									-53247104
						3781.72	88.1743		3781.72	89.2517		3781.72	87.5899		3781.72	87.0089		3781.72	94.0704									20.92	24103			20.92	24370			-8590.77									-50267552
						3783.65	88.1483		3783.65	89.1776		3783.65	87.6825		3783.65	86.977		3783.65	94.2013									20.93	24369			20.93	24676			-7570.4									-47258064
						3785.58	88.1224		3785.58	89.0306		3785.58	87.6105		3785.58	86.9705		3785.58	94.2708									20.94	24071			20.94	24753			-3180.09									-44218304
						3787.51	88.0964		3787.51	89.0747		3787.51	87.5465		3787.51	87.078		3787.51	94.2691									20.95	24523			20.95	24321			802.973									-41148128
						3789.44	88.0705		3789.44	89.0625		3789.44	87.5747		3789.44	87.1529		3789.44	94.3083									20.96	24307			20.96	24427			1423.67									-38047712
						3791.36	88.0446		3791.36	89.0272		3791.36	87.6055		3791.36	87.2367		3791.36	94.3839									20.97	24252			20.97	24332			-136.545									-34917440
						3793.29	88.0186		3793.29	88.9626		3793.29	87.6481		3793.29	87.315		3793.29	94.4693									20.98	24090			20.98	24384			-316.449									-31758032
						3795.22	87.9927		3795.22	88.9574		3795.22	87.784		3795.22	87.2591		3795.22	94.4633									20.99	24174			20.99	24528			2129.62									-28570528
						3797.15	87.9667		3797.15	88.6894		3797.15	87.7701		3797.15	87.1809		3797.15	94.445									21	24356			21	24104			4438.04									-25356256
						3799.08	87.9408		3799.08	88.7032		3799.08	87.7279		3799.08	87.2087		3799.08	94.4655									21.01	24235			21.01	24438			3316.12									-22116960
						3801.01	87.9149		3801.01	88.6952		3801.01	87.7858		3801.01	87.2095		3801.01	94.5372									21.02	24205			21.02	24234			-862.064									-18854736
						3802.94	87.8889		3802.94	88.6457		3802.94	87.7242		3802.94	87.2832		3802.94	94.4546									21.03	24232			21.03	24494			-4475.8									-15571984
						3804.86	87.863		3804.86	88.6874		3804.86	87.7703		3804.86	87.2303		3804.86	94.4379									21.04	24277			21.04	24029			-5018.5									-12271568
						3806.79	87.837		3806.79	88.6917		3806.79	87.8666		3806.79	87.3024		3806.79	94.6715									21.05	24039			21.05	24188			-3767.51									-8956688
						3808.72	87.8111		3808.72	88.5987		3808.72	87.8402		3808.72	87.3311		3808.72	94.7073									21.06	24123			21.06	24358			-3612.68									-5630912
						3810.65	87.7852		3810.65	88.4705		3810.65	87.8249		3810.65	87.4238		3810.65	94.5561									21.07	24090			21.07	24199			-5222.02									-2298256
						3812.58	87.7592		3812.58	88.3418		3812.58	87.8604		3812.58	87.4562		3812.58	94.6186									21.08	24491			21.08	23911			-6454.39									1036944
						3814.51	87.7333		3814.51	88.4763		3814.51	87.8306		3814.51	87.4898		3814.51	94.6886									21.09	24127			21.09	24166			-5228.12									4370032
						3816.44	87.7073		3816.44	88.3723		3816.44	87.7581		3816.44	87.5721		3816.44	94.6953									21.1	23981			21.1	24039			-1722.42									7695888
						3818.36	87.6814		3818.36	88.3399		3818.36	87.9043		3818.36	87.3391		3818.36	94.6685									21.11	24028			21.11	24066			2535.55									11009184
						3820.29	87.6555		3820.29	88.242		3820.29	88.0882		3820.29	87.1097		3820.29	94.7183									21.12	23912			21.12	24039			6551.54									14304192
						3822.22	87.6295		3822.22	88.1549		3822.22	88.0311		3822.22	87.2298		3822.22	94.8582									21.13	23904			21.13	23993			9830.52									17574928
						3824.15	87.6036		3824.15	88.1558		3824.15	88.0326		3824.15	87.2418		3824.15	94.7422									21.14	23851			21.14	24080			11220.1									20815168
						3826.08	87.5776		3826.08	88.0419		3826.08	88.0251		3826.08	87.3102		3826.08	94.7103									21.15	24158			21.15	24094			9447.18									24018384
						3828.01	87.5517		3828.01	87.9325		3828.01	88.003		3828.01	87.2464		3828.01	94.9039									21.16	23952			21.16	23841			5248.56									27177936
						3829.93	87.5258		3829.93	87.9853		3829.93	88.0782		3829.93	87.1774		3829.93	94.9387									21.17	23951			21.17	23964			1695.25									30286960
						3831.86	87.4998		3831.86	87.8835		3831.86	88.0907		3831.86	87.1937		3831.86	94.9852									21.18	23744			21.18	24050			1200.48									33338496
						3833.79	87.4739		3833.79	87.8562		3833.79	88.0251		3833.79	87.3659		3833.79	95.0032									21.19	24263			21.19	23870			2635.36									36325472
						3835.72	87.4479		3835.72	87.7698		3835.72	87.9632		3835.72	87.5218		3835.72	94.8992									21.2	24016			21.2	24176			2669.8									39240736
						3837.65	87.5101		3837.65	87.829		3837.65	88.0454		3837.65	87.5055		3837.65	94.8803									21.21	23747			21.21	24029			118.477									42077232
						3839.58	87.2451		3839.58	87.6002		3839.58	88.1489		3839.58	87.184		3839.58	94.8603									21.22	23725			21.22	24145			-2283.08									44827856
						3841.51	87.3164		3841.51	87.6483		3841.51	88.1517		3841.51	87.1088		3841.51	94.8422									21.23	24195			21.23	23831			-1260.55									47485600
						3843.43	87.3412		3843.43	87.6415		3843.43	88.1412		3843.43	87.2321		3843.43	94.8514									21.24	24082			21.24	23900			2661.63									50043632
						3845.36	87.3951		3845.36	87.6165		3845.36	88.1598		3845.36	87.455		3845.36	94.8481									21.25	23688			21.25	23803			5558.55									52495248
						3847.29	87.3365		3847.29	87.5166		3847.29	88.1968		3847.29	87.5008		3847.29	94.8569									21.26	23699			21.26	23756			4849.69									54834000
						3849.22	87.1674		3849.22	87.3154		3849.22	88.1342		3849.22	87.4612		3849.22	94.939									21.27	23495			21.27	23611			2304.76									57053680
						3851.15	87.1511		3851.15	87.2458		3851.15	87.9546		3851.15	87.5404		3851.15	95.0011									21.28	23622			21.28	23596			1498.11									59148416
						3853.08	87.1348		3853.08	87.3133		3853.08	87.8869		3853.08	87.6519		3853.08	95.088									21.29	23434			21.29	23815			3136.82									61112704
						3855.01	87.1184		3855.01	87.5444		3855.01	88.0953		3855.01	87.638		3855.01	95.2312									21.3	23614			21.3	23808			4335.19									62941440
						3856.93	87.1021		3856.93	87.2541		3856.93	88.2335		3856.93	87.3751		3856.93	95.0299									21.31	23658			21.31	23646			2620.51									64629904
						3858.86	87.0858		3858.86	87.2049		3858.86	88.1496		3858.86	87.4926		3858.86	95.0007									21.32	23626			21.32	23528			-656.572									66173968
						3860.79	87.0695		3860.79	87.1759		3860.79	88.1841		3860.79	87.4845		3860.79	95.1188									21.33	23710			21.33	23967			-1865									67569968
						3862.72	87.0532		3862.72	87.0589		3862.72	88.2419		3862.72	87.3854		3862.72	95.3468									21.34	23547			21.34	23841			515.693									68814736
						3864.65	87.0368		3864.65	86.9308		3864.65	88.2343		3864.65	87.4501		3864.65	95.4536									21.35	23637			21.35	23811			4205.02									69905824
						3866.58	87.0205		3866.58	86.9717		3866.58	88.1655		3866.58	87.5692		3866.58	95.4934									21.36	23647			21.36	23941			5986.02									70841280
						3868.5	87.0042		3868.5	87.0803		3868.5	88.1733		3868.5	87.5692		3868.5	95.4975									21.37	23446			21.37	23845			5304.65									71619856
						3870.43	86.9879		3870.43	86.8003		3870.43	88.1582		3870.43	87.6661		3870.43	95.6372									21.38	23417			21.38	23606			4290.83									72240944
						3872.36	86.9716		3872.36	86.8676		3872.36	88.2562		3872.36	87.4564		3872.36	95.5706									21.39	23633			21.39	23477			4647.69									72704592
						3874.29	86.9552		3874.29	86.7411		3874.29	88.2313		3874.29	87.4627		3874.29	95.5418									21.4	23342			21.4	23814			5536.39									73011616
						3876.22	86.9389		3876.22	86.769		3876.22	88.3628		3876.22	87.7247		3876.22	95.7204									21.41	23199			21.41	23518			4913.99									73163440
						3878.15	86.9226		3878.15	86.8299		3878.15	88.4262		3878.15	87.6909		3878.15	95.7435									21.42	23341			21.42	23459			2403.88									73162240
						3880.07	86.9063		3880.07	86.717		3880.07	88.4652		3880.07	87.6598		3880.07	95.748									21.43	23165			21.43	23519			131.836									73010864
						3882	86.8899		3882	86.5487		3882	88.405		3882	87.6992		3882	95.7017									21.44	23332			21.44	23551			558.072									72712896
						3883.93	86.8736		3883.93	86.6079		3883.93	88.4177		3883.93	87.5979		3883.93	95.7211									21.45	23238			21.45	23087			3730.76									72272544
						3885.86	86.8573		3885.86	86.5013		3885.86	88.2535		3885.86	87.7287		3885.86	96.0282									21.46	23255			21.46	23491			6870.24									71694784
						3887.79	86.841		3887.79	86.5333		3887.79	88.3066		3887.79	87.8023		3887.79	96.1641									21.47	23359			21.47	23593			6718.04									70985136
						3889.72	86.8247		3889.72	86.5477		3889.72	88.4223		3889.72	87.7529		3889.72	96.1469									21.48	23258			21.48	23429			2462.61									70149840
						3891.65	86.8083		3891.65	86.4372		3891.65	88.5164		3891.65	87.7084		3891.65	96.0411									21.49	23184			21.49	23560			-3361.48									69195664
						3893.57	86.792		3893.57	86.3695		3893.57	88.4543		3893.57	87.7022		3893.57	96.0515									21.5	23220			21.5	23426			-6779.07									68129968
						3895.5	86.7757		3895.5	86.3919		3895.5	88.4754		3895.5	87.8046		3895.5	96.2103									21.51	23234			21.51	23517			-5503.63									66960672
						3897.43	86.7594		3897.43	86.3408		3897.43	88.5609		3897.43	87.9883		3897.43	96.2093									21.52	23012			21.52	23378			-704.371									65696112
						3899.36	86.743		3899.36	86.2847		3899.36	88.601		3899.36	88.0175		3899.36	96.1607									21.53	23201			21.53	23327			4042.7									64345120
																												21.54	23423			21.54	23322			5699.09									62916928
																												21.55	23134			21.55	23251			4078.74									61421056
				Fig. 2i	COF-818	binding energy	Raw	intensity	peak	sum	background	peak	COF-919	binding energy	Raw	intensity	peak	sun	background	peak								21.56	23193			21.56	23497			1619.34									59867328
						401.98	24884.7	24890.8	24738.2	24755.7	24873.3	-6.07617		401.98	18573.6	19071.9	19046.1	19046.1	19071.9	19046.1								21.57	23069			21.57	23481			975.521									58265856
						401.88	24695	24899.7	24737.7	24756	24881.3	-204.685		401.88	18383.9	19078.4	19051.5	19051.5	19078.4	19051.5								21.58	22933			21.58	22937			2656.99									56626816
						401.78	24987.3	24910.2	24737.8	24757.1	24890.8	77.1504		401.78	18269.4	19087.2	19059.1	19059.1	19087.2	19059.1								21.59	23087			21.59	22887			4747.38									54960576
						401.68	25586.1	24920.6	24736.9	24757.3	24900.3	665.502		401.68	18093.4	19097.5	19068.1	19068.1	19097.5	19068.1								21.6	23208			21.6	23127			4819.91									53277440
						401.58	24900.4	24930.1	24733.9	24755.4	24908.7	-29.6836		401.58	18547.9	19110	19079.2	19079.2	19110	19079.2								21.61	23066			21.61	22897			2268.85									51587824
						401.48	24698.9	24943.3	24733.4	24756	24920.7	-244.379		401.48	18287.4	19117.6	19085.2	19085.2	19117.6	19085.2								21.62	23141			21.62	23005			-1040.3									49901952
						401.38	25168.8	24958.7	24733.5	24757.3	24934.8	210.094		401.38	18461.4	19128.3	19094.3	19094.3	19128.3	19094.3								21.63	23014			21.63	23008			-2427.13									48229904
						401.28	24995.5	24974.3	24732	24757.2	24949	21.2344		401.28	18504.1	19137.2	19101.5	19101.5	19137.2	19101.5								21.64	23048			21.64	23021			-908.926									46581552
						401.18	25324.7	24992.6	24731	24757.8	24965.8	332.125		401.18	18274.4	19145.9	19108.3	19108.3	19145.9	19108.3								21.65	23108			21.65	22772			1795.36									44966528
						401.08	24681.5	25012.4	24728.9	24757.3	24984	-330.861		401.08	18656.1	19157.4	19117.8	19117.8	19157.4	19117.8								21.66	22806			21.66	22917			2869									43394016
						400.98	24698	25037.8	24729.1	24759.3	25007.5	-339.762		400.98	18499.2	19164.8	19123	19123	19164.8	19123								21.67	22875			21.67	22822			1167.96									41872848
						400.88	24905.3	25067.5	24729.2	24761.4	25035.4	-162.254		400.88	18997.7	19174.3	19130.1	19130.1	19174.3	19130.1								21.68	23177			21.68	22781			-1630.83									40411360
						400.78	25894.1	25102.7	24728.6	24763	25068.3	791.41		400.78	19125.8	19178.4	19131.6	19131.6	19178.4	19131.6								21.69	23144			21.69	23085			-2775.28									39017392
						400.68	25359	25142.8	24724.5	24761.3	25106	216.172		400.68	18635.9	19181.3	19131.7	19131.7	19181.3	19131.7								21.7	23014			21.7	22768			-1294.17									37698144
						400.58	25769.8	25196.9	24722.3	24761.7	25157.5	572.914		400.58	18806.5	19190.1	19137.3	19137.3	19190	19137.4								21.71	22839			21.71	22552			1087.84									36460176
						400.48	24931.6	25266.6	24718.6	24761	25224.2	-335.023		400.48	18815.3	19197.3	19141.1	19141.1	19197.1	19141.2								21.72	22815			21.72	22557			1917									35309408
						400.38	25478.7	25363.5	24717.8	24763.6	25317.7	115.189		400.38	18986	19205.1	19144.8	19145	19204.5	19145.2								21.73	22735			21.73	22903			614.932									34250992
						400.28	25791.2	25492	24715.2	24764.8	25442.4	299.19		400.28	18645.5	19211.9	19146.6	19147.2	19210.4	19147.5								21.74	22901			21.74	22662			-1118.29									33289280
						400.18	25934.9	25664.7	24711.4	24765.6	25610.5	270.176		400.18	19119.3	19224.5	19152.3	19154.1	19220.6	19154.3								21.75	23004			21.75	22627			-1336.39									32427888
						400.08	26611.3	25896.3	24707.1	24766.9	25836.5	715.004		400.08	19060.3	19235.4	19152.7	19157.7	19226.1	19156.9								21.76	22788			21.76	22637			91.7461									31669504
						399.98	26704.9	26200.4	24700.4	24767.4	26133.3	504.5		399.98	18992.5	19254.5	19153.7	19166.6	19232.8	19162.5								21.77	22858			21.77	22703			1496.62									31016032
						399.88	26523.3	26595.3	24693.3	24770.4	26518.3	-72.0234		399.88	19486	19288.9	19155.5	19185.7	19241.1	19173.2								21.78	22415			21.78	22707			1116.03									30468432
						399.78	26657	27096.7	24686.9	24778.5	27005	-439.652		399.78	19161.5	19343.6	19151.8	19216.7	19244.8	19185.6								21.79	22734			21.79	22796			-1430.99									30026768
						399.68	27590.2	27714.5	24680	24793.9	27600.5	-124.295		399.68	19388.9	19444.8	19151.7	19280.4	19253.5	19214.2								21.8	22779			21.8	22643			-5029.73									29690240
						399.58	28373.6	28451.5	24669.7	24818.6	28302.6	-77.8926		399.58	19625.5	19607.5	19149	19384	19261.4	19260.1								21.81	22798			21.81	22239			-7897.82									29457088
						399.48	29252	29305.5	24656.7	24860.5	29101.6	-53.4863		399.48	20772.1	19853.9	19143.6	19538.7	19268.8	19333.6								21.82	22689			21.82	22391			-8538.64									29324672
						399.38	29991.8	30264.6	24640.5	24930.2	29974.9	-272.781		399.38	20359.6	20190.4	19125	19736.8	19266.1	19437.6								21.83	22447			21.83	22525			-6490.72									29289424
[truncated: 30,792 more rows]

## Sheet: Fig. 3
	Fig. 3
										COF-818				COF-919					COF-818				COF-919					COF-818					COF-919					COF-818	COF-919
	Fig. 3b	COF-818			COF-919			Fig. 3c		Wavelength (nm)	Fluorescence			Wavelength (nm)	Fluorescence		Fig. 3d		Time (ns)	Intensity			Time (ns)	Intensity			Fig. 3e	hv (eV)	Intensity		Fig. 3f		hv (eV)	Intensity		Fig. 3g	Banding energy (eV)	Intensity	Intensity		Fig. 3h		COF-818	COF-919
		Wavelength (nm)	Absorbance		nm	Absorbance				450	66.9951			450	65.6621				0	28			0	51				1.60207	0.98538				1.60207	1.24522			10.08	1236.37	1137.36			VB:	1.45	2.21
		800	0.4395		800	0.5567				451	106.523			451	91.4079				0.04883	27			0.04883	67				1.60622	0.98383				1.60622	1.23804			9.88	1198.49	1096.49			CB:	-0.7	0.33
		798	0.44164		798	0.5537				452	115.081			452	103.746				0.09766	45			0.09766	73				1.61039	0.98417				1.61039	1.24568			9.68	1269.77	1150.74
		796	0.44439		796	0.5577				453	165.118			453	112.406				0.14648	32			0.14648	69				1.61458	0.98946				1.61458	1.24126			9.48	1236.88	1238.02
		794	0.44727		794	0.5571				454	178.793			454	172.347				0.19531	29			0.19531	41				1.6188	0.99264				1.6188	1.24918			9.28	1216.06	1133.76
		792	0.4499		792	0.557				455	189.605			455	169.554				0.24414	35			0.24414	64				1.62304	0.99323				1.62304	1.2541			9.08	1214.34	1012.51
		790	0.45199		790	0.5564				456	263.983			456	167.678				0.29297	28			0.29297	51				1.6273	0.99714				1.6273	1.25676			8.88	1137.59	893.194
		788	0.45343		788	0.5581				457	259.374			457	209.495				0.3418	24			0.3418	75				1.63158	0.99964				1.63158	1.25512			8.68	1172.51	964.422
		786	0.45423		786	0.558				458	286.938			458	224.964				0.39063	20			0.39063	69				1.63588	1.00096				1.63588	1.25956			8.48	1109.84	896.391
		784	0.45454		784	0.5584				459	326.728			459	233.814				0.43945	25			0.43945	62				1.64021	1.00181				1.64021	1.26402			8.28	1089.16	831.105
		782	0.45456		782	0.5574				460	372.083			460	264.705				0.48828	31			0.48828	58				1.64456	1.00218				1.64456	1.26595			8.08	1009.63	821.819
		780	0.45448		780	0.5577				461	406.502			461	263.733				0.53711	21			0.53711	58				1.64894	1.00375				1.64894	1.26814			7.88	1043.31	839.125
		778	0.45448		778	0.5608				462	408.976			462	288.457				0.58594	28			0.58594	61				1.65333	1.00868				1.65333	1.27213			7.68	1002.19	855.274
		776	0.45466		776	0.56				463	417.248			463	287.579				0.63477	39			0.63477	60				1.65775	1.00979				1.65775	1.2769			7.48	864.086	858.495
		774	0.45504		774	0.5638				464	498.613			464	351.31				0.68359	16			0.68359	57				1.6622	1.00586				1.6622	1.2781			7.28	907.382	848.529
		772	0.45558		772	0.5603				465	537.931			465	342.865				0.73242	33			0.73242	60				1.66667	1.00962				1.66667	1.27597			7.08	857.138	819.948
		770	0.45619		770	0.5627				466	520.896			466	384.258				0.78125	28			0.78125	58				1.67116	1.0141				1.67116	1.28669			6.88	804.675	854.868
		768	0.45679		768	0.5603				467	531.903			467	395.64				0.83008	25			0.83008	62				1.67568	1.01861				1.67568	1.28765			6.68	790.633	889.408
		766	0.45731		766	0.5628				468	560.711			468	363.498				0.87891	21			0.87891	67				1.68022	1.02095				1.68022	1.29068			6.48	782.787	856.95
		764	0.45771		764	0.5641				469	547.583			469	338.07				0.92773	28			0.92773	73				1.68478	1.02234				1.68478	1.30072			6.28	772.155	837.201
		762	0.45798		762	0.5645				470	589.007			470	399.556				0.97656	20			0.97656	63				1.68937	1.02252				1.68937	1.30041			6.08	818.86	803.561
		760	0.45816		760	0.5632				471	568.111			471	389.149				1.02539	23			1.02539	66				1.69399	1.02561				1.69399	1.30764			5.88	807.527	747.093
		758	0.45828		758	0.5643				472	593.435			472	393.849				1.07422	38			1.07422	58				1.69863	1.0275				1.69863	1.3123			5.68	758.585	796.77
		756	0.45839		756	0.5654				473	617.784			473	365.64				1.12305	29			1.12305	62				1.7033	1.03037				1.7033	1.31332			5.48	754.684	757.828
		754	0.45853		754	0.5655				474	629.427			474	406.125				1.17188	24			1.17188	68				1.70799	1.03374				1.70799	1.31512			5.28	667.661	771.875
		752	0.4587		752	0.5657				475	642.59			475	410.191				1.2207	38			1.2207	57				1.71271	1.03175				1.71271	1.31956			5.08	637.071	774.062
		750	0.4589		750	0.5666				476	647.483			476	449.222				1.26953	25			1.26953	62				1.71745	1.03685				1.71745	1.32374			4.88	636.339	701.864
		748	0.45914		748	0.5678				477	603.431			477	395.147				1.31836	26			1.31836	52				1.72222	1.04073				1.72222	1.3261			4.68	683.736	668.733
		746	0.45941		746	0.5676				478	671.923			478	429.011				1.36719	33			1.36719	42				1.72702	1.03899				1.72702	1.334			4.48	555.042	686.484
		744	0.45969		744	0.5661				479	653.294			479	501.327				1.41602	27			1.41602	64				1.73184	1.04094				1.73184	1.33507			4.28	557.07	616.167
		742	0.45998		742	0.5696				480	658.259			480	470.549				1.46484	22			1.46484	73				1.73669	1.04264				1.73669	1.34064			4.08	537.231	556.2
		740	0.4603		740	0.5693				481	698.115			481	468.1				1.51367	33			1.51367	91				1.74157	1.04681				1.74157	1.34491			3.88	501.331	566.632
		738	0.46064		738	0.5698				482	716.718			482	534.78				1.5625	17			1.5625	72				1.74648	1.04927				1.74648	1.34733			3.68	523.373	569.837
		736	0.461		736	0.573				483	709.953			483	479.318				1.61133	27			1.61133	103				1.75141	1.05075				1.75141	1.35401			3.48	452.916	439.808
		734	0.46137		734	0.5722				484	760.121			484	527.929				1.66016	36			1.66016	105				1.75637	1.05174				1.75637	1.35753			3.28	455.285	384.305
		732	0.46174		732	0.5743				485	739.809			485	541.743				1.70898	28			1.70898	110				1.76136	1.05423				1.76136	1.36319			3.08	369.051	322.891
		730	0.46209		730	0.5754				486	748.359			486	583.812				1.75781	28			1.75781	108				1.76638	1.05623				1.76638	1.36701			2.88	368.78	258.336
		728	0.4624		728	0.5751				487	758.523			487	634.901				1.80664	32			1.80664	135				1.77143	1.05798				1.77143	1.37271			2.68	297.661	180.792
		726	0.46267		726	0.5751				488	801.756			488	601.721				1.85547	23			1.85547	165				1.7765	1.06049				1.7765	1.38005			2.48	272.412	166.672
		724	0.4629		724	0.5761				489	779.573			489	681.803				1.9043	26			1.9043	202				1.78161	1.06202				1.78161	1.38284			2.28	236.63	136.79
		722	0.4631		722	0.577				490	838.446			490	654.787				1.95313	19			1.95313	349				1.78674	1.06504				1.78674	1.38888			2.08	198.713	118.679
		720	0.46329		720	0.5772				491	798.112			491	713.721				2.00195	34			2.00195	498				1.79191	1.06708				1.79191	1.39549			1.88	168.481	106.569
		718	0.46348		718	0.5795				492	850.354			492	660.901				2.05078	39			2.05078	854				1.7971	1.06863				1.7971	1.40348			1.68	142.004	87.2088
		716	0.46369		716	0.5792				493	817.821			493	690.144				2.09961	20			2.09961	1397				1.80233	1.07068				1.80233	1.40633			1.48	146.216	86.9911
		714	0.46392		714	0.5806				494	933.211			494	795.798				2.14844	19			2.14844	1936				1.80758	1.07425				1.80758	1.41465			1.28	138.938	61.313
		712	0.46416		712	0.5815				495	832.158			495	831.649				2.19727	37			2.19727	2405				1.81287	1.07532				1.81287	1.41973			1.08	120.872	42.534
		710	0.46441		710	0.5817				496	874.632			496	835.552				2.24609	26			2.24609	2758				1.81818	1.07664				1.81818	1.42674			0.88	94.38	53.6722
		708	0.46465		708	0.5835				497	867.755			497	839.845				2.29492	33			2.29492	3000				1.82353	1.07822				1.82353	1.43268			0.68	97.5608	47.9553
		706	0.46489		706	0.5841				498	925.176			498	837.202				2.34375	27			2.34375	2910	3367.36			1.82891	1.08057				1.82891	1.43975			0.48	73.2	53.4325
		704	0.46511		704	0.5855				499	851.164			499	818.451				2.39258	38			2.39258	2963	3030.34			1.83432	1.08394				1.83432	1.4463			0.28	64.9356	32.2641
		702	0.46531		702	0.5862				500	868.284			500	917.068				2.44141	22			2.44141	2805	2729.43			1.83976	1.08555				1.83976	1.45509			0.08	75.7329	38.2042
		700	0.46552		700	0.5876				501	900.045			501	940.657				2.49023	24			2.49023	2557	2460.73			1.84524	1.08615				1.84524	1.46114			-0.12	61.5652	29.9824
		698	0.46573		698	0.5896				502	1002.55			502	961.487				2.53906	32			2.53906	2516	2220.79			1.85075	1.08751				1.85075	1.46722			-0.32	49.789	32.293
		696	0.46595		696	0.5899				503	1032.76			503	1032.15				2.58789	36			2.58789	2303	2006.48			1.85629	1.09271				1.85629	1.47807			-0.52	40.5295	22.0667
		694	0.46618		694	0.5914				504	1011.35			504	1125.66				2.63672	42			2.63672	1938	1815.06			1.86186	1.0946				1.86186	1.48505			-0.72	49.467	29.1297
		692	0.46641		692	0.5931				505	1088.32			505	1119.03				2.68555	53			2.68555	1722	1644.04			1.86747	1.09471				1.86747	1.49262			-0.92	44.7464	28.0243
		690	0.46665		690	0.5953				506	1076.46			506	1144.28				2.73438	39			2.73438	1636	1491.24			1.87311	1.09816				1.87311	1.50192			-1.12	37.5828	31.2172
		688	0.46687		688	0.5956				507	1124.1			507	1200.58				2.7832	36			2.7832	1342	1354.69			1.87879	1.09905				1.87879	1.50957			-1.32	31.0923	19.6513
		686	0.46708		686	0.5979				508	1222.35			508	1199.29				2.83203	35			2.83203	1198	1232.63			1.8845	1.10252				1.8845	1.51838			-1.52	22.2043	25.5555
		684	0.46726		684	0.599				509	1212.93			509	1261.29				2.88086	50			2.88086	1062	1123.51			1.89024	1.10394				1.89024	1.52837			-1.72	23.8304	23.9722
		682	0.46742		682	0.6008				510	1348.29			510	1275.33				2.92969	60			2.92969	979	1025.93			1.89602	1.10743				1.89602	1.53841			-1.92	25.9623	21.4198
		680	0.46756		680	0.6022				511	1362.37			511	1335.91				2.97852	56			2.97852	916	938.649			1.90184	1.1081				1.90184	1.54621			-2.12	20.9215	26.7663
		678	0.46771		678	0.604				512	1409.55			512	1407.89				3.02734	73			3.02734	810	860.558			1.90769	1.11032				1.90769	1.55922			-2.32	23.8708	21.7849
		676	0.46786		676	0.6056				513	1490.75			513	1462.01				3.07617	70			3.07617	746	790.668			1.91358	1.11255				1.91358	1.5697			-2.52	26.6132	20.628
		674	0.46803		674	0.608				514	1581.19			514	1480.42				3.125	94			3.125	686	728.096			1.9195	1.11635				1.9195	1.57937			-2.72	19.5648	14.4972
		672	0.46822		672	0.6094				515	1609.07			515	1584.98				3.17383	140			3.17383	650	672.056			1.92547	1.11834				1.92547	1.58966			-2.92	17.7242	24.177
		670	0.46842		670	0.6108				516	1661.9			516	1612.48				3.22266	159			3.22266	608	621.845			1.93146	1.11904				1.93146	1.59971			-3.12	21.3536	27.2076
		668	0.46863		668	0.6139				517	1755.04			517	1720.75				3.27148	239			3.27148	582	576.837			1.9375	1.12				1.9375	1.61216			-3.32	25.6009	23.5366
		666	0.46883		666	0.6156				518	1861.22			518	1764.6				3.32031	349			3.32031	508	536.472			1.94357	1.12437				1.94357	1.62526			-3.52	22.6561	18.3941
		664	0.46903		664	0.6175				519	1972.84			519	1742.19				3.36914	526			3.36914	449	500.253			1.94969	1.12797				1.94969	1.63725			-3.72	20.5246	15.8187
		662	0.46923		662	0.62				520	2035.13			520	1844.85				3.41797	861			3.41797	458	467.736			1.95584	1.13053				1.95584	1.65168			-3.92	26.3877	23.0279
		660	0.46941		660	0.6219				521	2176.19			521	1892.31				3.4668	1209			3.4668	420	438.522			1.96203	1.13285				1.96203	1.6665
		658	0.4696		658	0.6242				522	2199.66			522	2098.88				3.51563	1679			3.51563	376	412.258			1.96825	1.13333				1.96825	1.679
		656	0.46978		656	0.6269				523	2329.51			523	2146.48				3.56445	2118			3.56445	382	388.628			1.97452	1.13697				1.97452	1.69398
		654	0.46997		654	0.6296				524	2423.87			524	2125.05				3.61328	2629			3.61328	345	367.352			1.98083	1.14117				1.98083	1.70814
		652	0.47016		652	0.6315				525	2561			525	2297.86				3.66211	2719			3.66211	374	348.176			1.98718	1.14273				1.98718	1.72421
		650	0.47035		650	0.6352				526	2754.97			526	2543.62				3.71094	3000			3.71094	329	330.878			1.99357	1.14589				1.99357	1.74037
		648	0.47055		648	0.638				527	2809.42			527	2521.42				3.75977	2905	3430.62		3.75977	322	315.257			2	1.148				2	1.75879
		646	0.47076		646	0.6405				528	2917.83			528	2597.53				3.80859	2747	2930.37		3.80859	280	301.135			2.00647	1.14986				2.00647	1.7764
		644	0.47097		644	0.6432				529	3105.83			529	2787.62				3.85742	2627	2504.2		3.85742	307	288.352			2.01299	1.15252				2.01299	1.79382
		642	0.47119		642	0.6458				530	3382.42			530	2740.04				3.90625	2366	2141.13		3.90625	270	276.766			2.01954	1.15547				2.01954	1.81135
		640	0.47142		640	0.6492				531	3502.13			531	3048.1				3.95508	2147	1831.81		3.95508	269	266.251			2.02614	1.15922				2.02614	1.82931
		638	0.47168		638	0.6528				532	3607.17			532	3074.59				4.00391	1832	1568.28		4.00391	271	256.693			2.03279	1.16219				2.03279	1.84928
		636	0.47196		636	0.656				533	3732.48			533	3237.54				4.05273	1573	1343.74		4.05273	271	247.992			2.03947	1.16625				2.03947	1.87003
		634	0.47226		634	0.66				534	4097.12			534	3438.21				4.10156	1230	1152.43		4.10156	265	240.057			2.0462	1.16979				2.0462	1.89029
		632	0.47258		632	0.6641				535	4388.44			535	3398.73				4.15039	1137	989.422		4.15039	257	232.808			2.05298	1.17415				2.05298	1.91262
		630	0.47289		630	0.6674				536	4538.18			536	3726.38				4.19922	926	850.517		4.19922	237	226.174			2.0598	1.17772				2.0598	1.93705
		628	0.47321		628	0.6715				537	4627.18			537	3755.82				4.24805	708	732.147		4.24805	255	220.089			2.06667	1.18374				2.06667	1.95941
		626	0.47351		626	0.6753				538	4808.64			538	3678.34				4.29688	623	631.269		4.29688	233	214.498			2.07358	1.18979				2.07358	1.98358
		624	0.47379		624	0.6797				539	5183.51			539	3979.86				4.3457	486	545.293		4.3457	233	209.349			2.08054	1.19559				2.08054	2.00926
		622	0.47408		622	0.6841				540	5534.67			540	4180.3				4.39453	390	472.009		4.39453	207	204.597			2.08754	1.20115				2.08754	2.03383
		620	0.47436		620	0.6892				541	5665.09			541	4140.28				4.44336	337	409.539		4.44336	201	200.201			2.09459	1.20728				2.09459	2.05759
		618	0.47467		618	0.694				542	5831.8			542	4443.52				4.49219	330	356.281		4.49219	191	196.124			2.10169	1.21591				2.10169	2.08592
		616	0.47503		616	0.6987				543	6396.06			543	4597.31				4.54102	260	310.869		4.54102	218	192.335			2.10884	1.22347				2.10884	2.11552
		614	0.47544		614	0.7034				544	6323.12			544	4860.3				4.58984	207	272.141		4.58984	217	188.804			2.11604	1.23218				2.11604	2.14539
		612	0.47593		612	0.7082				545	7071.15			545	5068.17				4.63867	213	239.109		4.63867	182	185.505			2.12329	1.24315				2.12329	2.17796
		610	0.47651		610	0.7136				546	6879.12			546	5201.61				4.6875	197	210.927		4.6875	184	182.416			2.13058	1.25473				2.13058	2.20841
		608	0.47718		608	0.7192				547	7770.6			547	5256.5				4.73633	181	186.879		4.73633	171	179.516			2.13793	1.26805				2.13793	2.23809
		606	0.47796		606	0.7246				548	7942.88			548	5358.63				4.78516	160	166.351		4.78516	183	176.787			2.14533	1.28228				2.14533	2.27265
		604	0.47885		604	0.7306				549	8182.13			549	5730				4.83398	137	148.824		4.83398	170	174.211			2.15278	1.29604				2.15278	2.30541
		602	0.47985		602	0.7372				550	8686.25			550	5798.25				4.88281	131	133.852		4.88281	163	171.775			2.16028	1.31299				2.16028	2.33994
		600	0.48098		600	0.7431				551	8919.03			551	5986.14				4.93164	121	121.058		4.93164	163	169.465			2.16783	1.33119				2.16783	2.37773
		598	0.48227		598	0.7495				552	8998.46			552	6274.48				4.98047	126	110.12		4.98047	155	167.27			2.17544	1.35266				2.17544	2.41704
		596	0.48372		596	0.7563				553	9086.63			553	6501.46				5.0293	90	100.762		5.0293	156	165.178			2.1831	1.37688				2.1831	2.45493
		594	0.48536		594	0.7627				554	9553.53			554	6776.7				5.07813	90	92.7519		5.07813	172	163.181			2.19081	1.40304				2.19081	2.49136
		592	0.48722		592	0.7688				555	10059			555	7033.45				5.12695	93	85.8898		5.12695	168	161.27			2.19858	1.43001				2.19858	2.5312
		590	0.48932		590	0.7762				556	10317.2			556	7002.05				5.17578	72	80.0063		5.17578	164	159.438			2.20641	1.46103				2.20641	2.57225
		588	0.4917		588	0.7839				557	10721.3			557	7548.15				5.22461	100	74.9567		5.22461	171	157.677			2.21429	1.49622				2.21429	2.61454
		586	0.49439		586	0.7916				558	11286.4			558	7354.65				5.27344	76	70.618		5.27344	141	155.983			2.22222	1.53358				2.22222	2.65772
		584	0.49741		584	0.8				559	11132			559	7964.72				5.32227	81	66.8854		5.32227	157	154.349			2.23022	1.57287				2.23022	2.69824
		582	0.50081		582	0.8077				560	11600.9			560	7981.14				5.37109	68	63.6694		5.37109	149	152.77			2.23827	1.61537				2.23827	2.74002
		580	0.50463		580	0.8151				561	12133.9			561	8262				5.41992	67	60.8942		5.41992	168	151.243			2.24638	1.66087				2.24638	2.78267
		578	0.50891		578	0.8238				562	12469.4			562	8575.13				5.46875	68	58.4947		5.46875	127	149.763			2.25455	1.70978				2.25455	2.82419
		576	0.51372		576	0.8319				563	12840.1			563	8514.66				5.51758	57	56.4157		5.51758	138	148.327			2.26277	1.76096				2.26277	2.86576
		574	0.5191		574	0.8404				564	12918.4			564	9252.98				5.56641	70	54.6103		5.56641	174	146.932			2.27106	1.81545				2.27106	2.90821
		572	0.5251		572	0.8497				565	13882.1			565	9295.5				5.61523	62	53.0383		5.61523	145	145.574			2.27941	1.87305				2.27941	2.94945
		570	0.53179		570	0.8593				566	13912.2			566	9507.09				5.66406	56	51.6656		5.66406	116	144.252			2.28782	1.93388				2.28782	2.99115
		568	0.53919		568	0.8684				567	14183.1			567	9788.28				5.71289	55	50.4632		5.71289	152	142.963			2.2963	1.99606				2.2963	3.03246
		566	0.54736		566	0.877				568	14349.6			568	10045.8				5.76172	62	49.4061		5.76172	141	141.705			2.30483	2.05895				2.30483	3.07076
		564	0.55632		564	0.8864				569	15067.4			569	10051.2				5.81055	53	48.4733		5.81055	157	140.476			2.31343	2.1243				2.31343	3.10857
		562	0.56609		562	0.896				570	15221.5			570	10391.5				5.85938	66	47.6468		5.85938	148	139.275			2.3221	2.19221				2.3221	3.14589
		560	0.57668		560	0.9058				571	15631.6			571	10497.2				5.9082	44	46.9113		5.9082	130	138.099			2.33083	2.26351				2.33083	3.18225
		558	0.5881		558	0.9157				572	15427.6			572	11062.7				5.95703	40	46.2536		5.95703	147	136.948			2.33962	2.33322				2.33962	3.21851
		556	0.60034		556	0.9248				573	16094.6			573	11088.9				6.00586	42	45.6627		6.00586	144	135.821			2.34848	2.40233				2.34848	3.25196
		554	0.61337		554	0.9341				574	16179.1			574	11599.4				6.05469	63	45.1291		6.05469	161	134.715			2.35741	2.4727				2.35741	3.2839
		552	0.62717		552	0.9435				575	16642.7			575	11754.2				6.10352	43	44.6447		6.10352	123	133.631			2.36641	2.54165				2.36641	3.31429
		550	0.64169		550	0.9525				576	16929.3			576	12082.9				6.15234	54	44.2025		6.15234	134	132.567			2.37548	2.61105				2.37548	3.34448
		548	0.65689		548	0.9614				577	17351.7			577	12313.1				6.20117	54	43.7967		6.20117	144	131.522			2.38462	2.67809				2.38462	3.37491
		546	0.67271		546	0.9704				578	17086.5			578	12532.3				6.25	55	43.4223		6.25	150	130.496			2.39382	2.74264				2.39382	3.40186
		544	0.68909		544	0.979				579	17460.8			579	12378.3				6.29883	51	43.075		6.29883	150	129.488			2.4031	2.80538				2.4031	3.42808
		542	0.70595		542	0.9876				580	17851.1			580	13008.6				6.34766	38	42.7512		6.34766	137	128.497			2.41245	2.86496				2.41245	3.45403
		540	0.72321		540	0.996				581	18151.5			581	13217.6				6.39648	43	42.4477		6.39648	119	127.523			2.42188	2.92374				2.42188	3.47448
		538	0.74078		538	1.0036				582	18072			582	13502.7				6.44531	33	42.1619		6.44531	107	126.564			2.43137	2.97828				2.43137	3.49649
		536	0.75856		536	1.011				583	18471.4			583	13835.8				6.49414	43	41.8916		6.49414	123	125.622			2.44094	3.02751				2.44094	3.52009
		534	0.77644		534	1.0182				584	18720.9			584	13733.4				6.54297	37	41.6347		6.54297	129	124.694			2.45059	3.07562				2.45059	3.54048
		532	0.7943		532	1.0251				585	18982.9			585	14397.9				6.5918	34	41.3897		6.5918	131	123.781			2.46032	3.12211				2.46032	3.56004
		530	0.81205		530	1.0319				586	19095.3			586	14383.2				6.64063	48	41.1551		6.64063	146	122.882			2.47012	3.16335				2.47012	3.57536
		528	0.82955		528	1.038				587	19223.8			587	14761.3				6.68945	31	40.9298		6.68945	147	121.997			2.48	3.1983				2.48	3.59028
		526	0.8467		526	1.0437				588	19802.1			588	14989.5				6.73828	55	40.7126		6.73828	129	121.126			2.48996	3.23042				2.48996	3.60626
		524	0.86339		524	1.049				589	19980			589	15021.4				6.78711	32	40.5027		6.78711	115	120.268			2.5	3.2619				2.5	3.62185
		522	0.87952		522	1.0542				590	20740.9			590	15559.8				6.83594	29	40.2994		6.83594	111	119.422			2.51012	3.29365				2.51012	3.63359
		520	0.89502		520	1.0594				591	20226.9			591	15424.5				6.88477	54	40.102		6.88477	124	118.59			2.52033	3.3206				2.52033	3.64639
		518	0.90979		518	1.0638				592	20344.3			592	15786.9				6.93359	40	39.9098		6.93359	110	117.769			2.53061	3.34637				2.53061	3.66421
		516	0.9238		516	1.068				593	20923.6			593	15943.4				6.98242	33	39.7226		6.98242	132	116.961			2.54098	3.36859				2.54098	3.67816
		514	0.93698		514	1.0721				594	20693.4			594	16197.2				7.03125	34	39.5398		7.03125	113	116.164			2.55144	3.38675				2.55144	3.6922
		512	0.9493		512	1.075				595	20717.4			595	16435.7				7.08008	36	39.3612		7.08008	121	115.379			2.56198	3.40409				2.56198	3.70731
		510	0.96073		510	1.0782				596	20366.2			596	16248.3				7.12891	41	39.1862		7.12891	115	114.605			2.57261	3.42153				2.57261	3.72152
		508	0.97126		508	1.0817				597	21096.7			597	16721.3				7.17773	36	39.0149		7.17773	119	113.842			2.58333	3.4424				2.58333	3.73278
		506	0.9809		506	1.0845				598	21197.6			598	16723.9				7.22656	33	38.8468		7.22656	106	113.091			2.59414	3.46151				2.59414	3.74462
		504	0.98966		504	1.0871				599	20723.5			599	17207.2				7.27539	45	38.6818		7.27539	114	112.35			2.60504	3.47499				2.60504	3.75551
		502	0.99758		502	1.0888				600	21783.3			600	17413.3				7.32422	29	38.5197		7.32422	114	111.619			2.61603	3.49				2.61603	3.76495
		500	1.00469		500	1.0904				601	22558.3			601	17415.3				7.37305	35	38.3604		7.37305	105	110.899			2.62712	3.50172				2.62712	3.77597
		498	1.01105		498	1.0922				602	21914.9			602	17598.6				7.42188	39	38.2037		7.42188	116	110.189			2.6383	3.51496				2.6383	3.78654
		496	1.01672		496	1.0939				603	22253			603	17696.7				7.4707	40	38.0495		7.4707	115	109.489			2.64957	3.52973				2.64957	3.79411
		494	1.02175		494	1.0948				604	21794.7			604	17796.5				7.51953	29	37.8978		7.51953	124	108.799			2.66094	3.54314				2.66094	3.80429
		492	1.02622		492	1.0959				605	22198.9			605	17964.5				7.56836	37	37.7484		7.56836	113	108.118			2.67241	3.55467				2.67241	3.81402
		490	1.03018		490	1.098				606	22515.7			606	18555.9				7.61719	43	37.6012		7.61719	80	107.447			2.68398	3.5648				2.68398	3.82433
		488	1.03369		488	1.0993				607	22039.8			607	18746				7.66602	37	37.4562		7.66602	102	106.786			2.69565	3.57303				2.69565	3.82799
		486	1.0368		486	1.1006				608	22552.5			608	18455.1				7.71484	30	37.3133		7.71484	115	106.133			2.70742	3.58181				2.70742	3.83479
		484	1.03957		484	1.1021				609	22451.7			609	18731.6				7.76367	34	37.1724		7.76367	113	105.49			2.7193	3.59409				2.7193	3.84682
		482	1.04204		482	1.1034				610	22137.6			610	18733.6				7.8125	33	37.0336		7.8125	107	104.856			2.73128	3.60447				2.73128	3.85217
		480	1.04425		480	1.1041				611	22371.2			611	18977				7.86133	33	36.8967		7.86133	88	104.23			2.74336	3.61244				2.74336	3.8638
		478	1.04624		478	1.1049				612	22518.6			612	18831.8				7.91016	29	36.7616		7.91016	99	103.613			2.75556	3.61996				2.75556	3.87186
		476	1.04802		476	1.1055				613	22913.1			613	18800.3				7.95898	33	36.6285		7.95898	84	103.005			2.76786	3.63102				2.76786	3.87631
		474	1.04963		474	1.1058				614	22219.6			614	19692.8				8.00781	37	36.4971		8.00781	94	102.405			2.78027	3.64115				2.78027	3.88761
		472	1.05107		472	1.1064				615	22577.8			615	19380.6				8.05664	33	36.3676		8.05664	86	101.813			2.79279	3.64834				2.79279	3.89741
		470	1.05234		470	1.1069				616	22895.8			616	19288.3				8.10547	35	36.2398		8.10547	85	101.23			2.80543	3.6601				2.80543	3.90516
		468	1.05346		468	1.1068				617	22730			617	19942.5				8.1543	42	36.1137		8.1543	82	100.655			2.81818	3.66841				2.81818	3.91139
		466	1.05442		466	1.1072				618	22796.6			618	19636				8.20313	29	35.9893		8.20313	109	100.087			2.83105	3.68131				2.83105	3.91978
		464	1.05524		464	1.1075				619	22793			619	20239.8				8.25195	44	35.8665		8.25195	95	99.5277			2.84404	3.70038				2.84404	3.93512
		462	1.05591		462	1.1079				620	22656.6			620	19635.6				8.30078	42	35.7454		8.30078	100	98.9758			2.85714	3.70585				2.85714	3.94205
		460	1.05647		460	1.107				621	22537.9			621	20107.3				8.34961	43	35.6259		8.34961	106	98.4316			2.87037	3.71544				2.87037	3.95276
		458	1.05692		458	1.1067				622	22132.5			622	20009.5				8.39844	30	35.508		8.39844	91	97.8949			2.88372	3.7256				2.88372	3.95874
		456	1.0573		456	1.1074				623	22576.7			623	19792.3				8.44727	44	35.3916		8.44727	79	97.3656			2.8972	3.73225				2.8972	3.96371
		454	1.05764		454	1.1068				624	22691			624	19961.7				8.49609	47	35.2768		8.49609	92	96.8435			2.9108	3.74356				2.9108	3.96926
		452	1.05796		452	1.1074				625	22729.3			625	19888.1				8.54492	26	35.1635		8.54492	87	96.3287			2.92453	3.7637				2.92453	3.98183
		450	1.05827		450	1.1073				626	22567.6			626	20003.9				8.59375	24	35.0517		8.59375	80	95.8209			2.93839	3.77054				2.93839	3.99394
		448	1.0586		448	1.1065				627	22702.3			627	20703.4				8.64258	30	34.9413		8.64258	97	95.3202			2.95238	3.77899				2.95238	3.99536
		446	1.05895		446	1.107				628	22609			628	20368.9				8.69141	30	34.8324		8.69141	91	94.8263			2.96651	3.79113				2.96651	4.0049
		444	1.05933		444	1.1072				629	22961.9			629	19935.8				8.74023	46	34.725		8.74023	74	94.3393			2.98077	3.80492				2.98077	4.01235
		442	1.05974		442	1.107				630	21966.2			630	19960.3				8.78906	42	34.6189		8.78906	98	93.8589			2.99517	3.81618				2.99517	4.02149
		440	1.06017		440	1.1065				631	22298.8			631	20668.6				8.83789	46	34.5142		8.83789	84	93.3851			3.00971	3.82753				3.00971	4.03016
		438	1.06062		438	1.1064				632	22096.4			632	20468				8.88672	51	34.4109		8.88672	81	92.9179
		436	1.06109		436	1.1076				633	22350			633	20407.3				8.93555	39	34.309		8.93555	96	92.4571
		434	1.06155		434	1.1072				634	22477.1			634	20501.6				8.98438	36	34.2083		8.98438	98	92.0026
		432	1.06201		432	1.1075				635	21708.5			635	20563.1				9.0332	40	34.109		9.0332	87	91.5544
		430	1.06246		430	1.1069				636	22416.5			636	20337.9				9.08203	46	34.011		9.08203	79	91.1123
		428	1.06288		428	1.1061				637	22149.5			637	20723.3				9.13086	36	33.9143		9.13086	91	90.6764
		426	1.0633		426	1.1054				638	21790.2			638	20378.2				9.17969	54	33.8189		9.17969	103	90.2464
		424	1.0637		424	1.106				639	21587.8			639	20376				9.22852	38	33.7246		9.22852	76	89.8223
		422	1.06411		422	1.1065				640	21476.5			640	20120.2				9.27734	41	33.6317		9.27734	87	89.404
		420	1.06454		420	1.105				641	21678.9			641	20112.4				9.32617	56	33.5399		9.32617	90	88.9916
		418	1.06504		418	1.105				642	21543.3			642	20235.6				9.375	34	33.4493		9.375	80	88.5847
		416	1.06561		416	1.1046				643	21561.5			643	19996.3				9.42383	40	33.36		9.42383	84	88.1835
		414	1.06631		414	1.1045				644	21480.3			644	20007.4				9.47266	42	33.2717		9.47266	105	87.7878
		412	1.06716		412	1.1043				645	21385.4			645	19402.8				9.52148	54	33.1847		9.52148	81	87.3975
		410	1.06817		410	1.105				646	21971.6			646	20083.5				9.57031	37	33.0988		9.57031	82	87.0125
		408	1.06938		408	1.1054				647	21427.3			647	20014.9				9.61914	32	33.014		9.61914	80	86.6329
		406	1.07079		406	1.1069				648	21181.4			648	20097.9				9.66797	41	32.9303		9.66797	89	86.2585
		404	1.07238		404	1.1075				649	20318.8			649	19961.5				9.7168	45	32.8477		9.7168	88	85.8892
		402	1.07413		402	1.109				650	20975.6			650	20003.5				9.76563	41	32.7661		9.76563	73	85.525
		400	1.07602		400	1.1103				651	20596.8			651	19975.3				9.81445	34	32.6857		9.81445	96	85.1658
		398	1.07798		398	1.1117				652	21086.7			652	19462.2				9.86328	42	32.6063		9.86328	82	84.8116
		396	1.07994		396	1.1135				653	20636.5			653	19731.1				9.91211	36	32.5279		9.91211	85	84.4622
		394	1.08181		394	1.1156				654	19393.9			654	19467.1				9.96094	29	32.4505		9.96094	91	84.1176
		392	1.08353		392	1.1173				655	19758.2			655	19653.9				10.0098	41	32.3742		10.0098	82	83.7777
		390	1.08499		390	1.1182				656	19391.9			656	19282.3				10.0586	30	32.2988		10.0586	86	83.4425
		388	1.08614		388	1.1173				657	20701.9			657	19526.6				10.1074	40	32.2245		10.1074	80	83.1119
		386	1.08693		386	1.1185				658	19802.1			658	20000.7				10.1562	31	32.1511		10.1562	85	82.7859
		384	1.08735		384	1.1177				659	19130.6			659	19622.2				10.2051	31	32.0787		10.2051	85	82.4643
		382	1.08741		382	1.1184				660	20181.7			660	18913.5				10.2539	39	32.0072		10.2539	77	82.1472
		380	1.08716		380	1.1193				661	19613.4			661	19279.2				10.3027	35	31.9366		10.3027	70	81.8344
		378	1.08667		378	1.1182				662	20067.9			662	19019.7				10.3516	30	31.867		10.3516	84	81.5259
		376	1.08601		376	1.1282				663	20188.9			663	18713.5				10.4004	37	31.7983		10.4004	71	81.2217
		374	1.08526		374	1.1363				664	19129.5			664	18981.5				10.4492	34	31.7304		10.4492	95	80.9216
		372	1.08449		372	1.1279				665	18753.1			665	18910.5				10.498	30	31.6635		10.498	93	80.6257
		370	1.08375		370	1.1241				666	19118.2			666	18655.1				10.5469	34	31.5974		10.5469	87	80.3338
		368	1.08305		368	1.125				667	19242.4			667	18729				10.5957	30	31.5322		10.5957	75	80.0459
		366	1.08239		366	1.1238				668	18490.5			668	18149.4				10.6445	38	31.4679		10.6445	85	79.762
		364	1.08177		364	1.1196				669	19210.2			669	18845.6				10.6934	20	31.4044		10.6934	82	79.482
		362	1.08116		362	1.122				670	18278.4			670	18560.3				10.7422	37	31.3417		10.7422	77	79.2058
		360	1.08054		360	1.1228				671	17746			671	18173.2				10.791	27	31.2798		10.791	79	78.9334
		358	1.07989		358	1.1164				672	18327.7			672	17819.2				10.8398	27	31.2188		10.8398	77	78.6648
		356	1.07918		356	1.1242				673	18172.1			673	18186.2				10.8887	31	31.1585		10.8887	75	78.3998
		354	1.07843		354	1.1185				674	18352.6			674	17803				10.9375	22	31.099		10.9375	78	78.1385
		352	1.07761		352	1.1199				675	18490			675	17257.3				10.9863	22	31.0403		10.9863	67	77.8808
		350	1.07673		350	1.1216				676	18952.2			676	17671.8				11.0352	24	30.9824		11.0352	64	77.6266
		348	1.07579		348	1.1186				677	18495.9			677	17149.5				11.084	25	30.9252		11.084	79	77.376
		346	1.07481		346	1.1186				678	17827			678	17345.7				11.1328	25	30.8688		11.1328	77	77.1287
		344	1.07378		344	1.1172				679	18199.6			679	17020.9				11.1816	31	30.8131		11.1816	104	76.8849
		342	1.07275		342	1.1153				680	17433.9			680	16912.4				11.2305	35	30.7581		11.2305	67	76.6444
		340	1.07172		340	1.1196				681	17615.1			681	16909.6				11.2793	31	30.7039		11.2793	83	76.4072
		338	1.07074		338	1.1232				682	17248.4			682	16667.3				11.3281	27	30.6503		11.3281	78	76.1732
		336	1.06982		336	1.1225				683	16853.2			683	17051.5				11.377	28	30.5975		11.377	72	75.9425
		334	1.069		334	1.1176				684	16962.5			684	16655.1				11.4258	25	30.5453		11.4258	78	75.715
		332	1.06827		332	1.1139				685	17167.4			685	16387.3				11.4746	30	30.4939		11.4746	79	75.4906
		330	1.06764		330	1.111				686	16365.3			686	16500.8				11.5234	30	30.4431		11.5234	85	75.2692
		328	1.06708		328	1.1135				687	16237.8			687	16130				11.5723	30	30.3929		11.5723	69	75.0509
		326	1.06655		326	1.1121				688	16632.8			688	15938.1				11.6211	38	30.3435		11.6211	72	74.8356
		324	1.06603		324	1.1193				689	16998.8			689	16029.8				11.6699	32	30.2946		11.6699	71	74.6233
		322	1.0655		322	1.1097				690	16672			690	15965.5				11.7188	37	30.2464		11.7188	71	74.4139
		320	1.06496		320	1.1177				691	15335.5			691	15632.6				11.7676	25	30.1989		11.7676	79	74.2073
		318	1.06442		318	1.109				692	16823.7			692	15532.5				11.8164	37	30.1519		11.8164	62	74.0036
		316	1.06392		316	1.112				693	15765.3			693	15147.9				11.8652	27	30.1056		11.8652	65	73.8027
		314	1.0635		314	1.1121				694	15203			694	15194.3				11.9141	34	30.0598		11.9141	83	73.6045
		312	1.06321		312	1.1103				695	15476.2			695	15520.9				11.9629	33	30.0147		11.9629	89	73.4091
		310	1.06307		310	1.1099				696	15472.6			696	14872.8				12.0117	34	29.9702		12.0117	76	73.2164
		308	1.06308		308	1.1099				697	16052.3			697	14529.6				12.0605	27	29.9262		12.0605	85	73.0263
		306	1.06323		306	1.1062				698	15491.4			698	15202.2				12.1094	33	29.8828		12.1094	70	72.8388
		304	1.06347		304	1.1111				699	16314			699	14930.5				12.1582	16	29.84		12.1582	79	72.6539
		302	1.06374		302	1.1094				700	15198.9			700	14674.5				12.207	32	29.7977		12.207	74	72.4715
		300	1.06398		300	1.1085				701	15419.7			701	14327.2				12.2559	26	29.756		12.2559	71	72.2916
		298	1.06414		298	1.1055				702	15197.9			702	14278				12.3047	22	29.7148		12.3047	70	72.1142
		296	1.0642		296	1.1064				703	15809.5			703	14066.4				12.3535	32	29.6742		12.3535	64	71.9393
		294	1.06415		294	1.1051				704	14436.9			704	14252.3				12.4023	28	29.6341		12.4023	87	71.7667
		292	1.064		292	1.1038				705	14912.5			705	14129.1				12.4512	24	29.5945		12.4512	73	71.5965
		290	1.0638		290	1.1044				706	13880.2			706	13932.5				12.5	29	29.5555		12.5	60	71.4287
		288	1.06356		288	1.1007				707	13996.8			707	13727.4				12.5488	30	29.5169		12.5488	67	71.2631
		286	1.06333		286	1.0974				708	14627.6			708	13640.2				12.5977	27	29.4789		12.5977	72	71.0999
		284	1.06311		284	1.0974				709	15150			709	13414.4				12.6465	30	29.4413		12.6465	69	70.9389
		282	1.06292		282	1.0973				710	13979.2			710	13620				12.6953	25	29.4043		12.6953	68	70.7801
		280	1.06274		280	1.0977				711	15009.9			711	13151.4				12.7441	30	29.3677		12.7441	71	70.6234
		278	1.06255		278	1.0951				712	14247.8			712	13661.1				12.793	33	29.3316		12.793	77	70.4689
		276	1.06232		276	1.0945				713	13293.6			713	13686.7				12.8418	29	29.296		12.8418	71	70.3166
		274	1.06203		274	1.0921				714	14226.8			714	13044				12.8906	25	29.2608		12.8906	64	70.1663
		272	1.06164		272	1.0923				715	14740.1			715	12903				12.9395	30	29.2261		12.9395	81	70.0181
		270	1.06112		270	1.0908				716	14510			716	12711				12.9883	28	29.1918		12.9883	65	69.872
		268	1.06043		268	1.0891				717	12950.8			717	12685.8				13.0371	42	29.158		13.0371	67	69.7278
		266	1.05952		266	1.089				718	13915.5			718	12762.3				13.0859	26	29.1247		13.0859	72	69.5856
		264	1.05838		264	1.0879				719	14227			719	12278.7				13.1348	35	29.0918		13.1348	60	69.4454
		262	1.05697		262	1.0861				720	12971			720	12349.9				13.1836	27	29.0593		13.1836	90	69.3071
		260	1.05528		260	1.0838				721	12958.5			721	12285.3				13.2324	30	29.0272		13.2324	60	69.1707
		258	1.05332		258	1.0834				722	12640.3			722	12558				13.2812	33	28.9955		13.2812	74	69.0362
		256	1.05113		256	1.0818				723	12213.2			723	12189.2				13.3301	33	28.9643		13.3301	67	68.9035
		254	1.04875		254	1.0817				724	12819			724	11242.2				13.3789	28	28.9335		13.3789	79	68.7727
		252	1.04623		252	1.0784				725	12398.4			725	11335.9				13.4277	22	28.903		13.4277	67	68.6436
		250	1.0436		250	1.0754				726	13032.8			726	11667.4				13.4766	28	28.873		13.4766	78	68.5164
		248	1.0409		248	1.0739				727	12659.9			727	11587.5				13.5254	28	28.8434		13.5254	66	68.3908
		246	1.03813		246	1.0688				728	12087.6			728	11180.5				13.5742	26	28.8141		13.5742	76	68.267
		244	1.03527		244	1.0668				729	11619.7			729	11334.5				13.623	34	28.7852		13.623	70	68.1449
		242	1.03229		242	1.0647				730	11553.2			730	10617.1				13.6719	26	28.7567		13.6719	85	68.0245
		240	1.02918		240	1.0604				731	11045.5			731	11158.3				13.7207	30	28.7286		13.7207	74	67.9057
		238	1.02592		238	1.0582				732	12286.8			732	10630.1				13.7695	27	28.7009		13.7695	73	67.7886
		236	1.02253		236	1.0536				733	13539.2			733	10815.4				13.8184	38	28.6735		13.8184	61	67.673
		234	1.01903		234	1.0505				734	12984.6			734	10132.5				13.8672	33	28.6464		13.8672	83	67.5591
		232	1.01547		232	1.0471				735	11095			735	10617.9				13.916	26	28.6197		13.916	72	67.4467
		230	1.01185		230	1.0433				736	10367.1			736	10305				13.9648	28	28.5934		13.9648	79	67.3358
		228	1.00817		228	1.0378				737	10184.4			737	10435.4				14.0137	27	28.5674		14.0137	76	67.2265
		226	1.00435		226	1.0337				738	10832.1			738	10164.1				14.0625	15	28.5418		14.0625	66	67.1187
		224	1.00028		224	1.0308				739	11237			739	10132				14.1113	25	28.5164		14.1113	79	67.0124
		222	0.99583		222	1.0267				740	10466.1			740	10108.2				14.1602	26	28.4915		14.1602	72	66.9075
		220	0.99085		220	1.0224				741	11412.4			741	9837.39				14.209	29	28.4668		14.209	76	66.8041
		218	0.98526		218	1.0182				742	11113.3			742	9863.4				14.2578	43	28.4425		14.2578	65	66.7021
		216	0.97908		216	1.0127				743	11124			743	9768.14				14.3066	21	28.4184		14.3066	86	66.6015
		214	0.97245		214	1.007				744	10548.7			744	9778.84				14.3555	27	28.3947		14.3555	66	66.5023
		212	0.96563		212	1.003				745	10333.9			745	9499.06				14.4043	27	28.3713		14.4043	56	66.4044
		210	0.95902		210	0.9953				746	9703.74			746	9308.94				14.4531	26	28.3482		14.4531	63	66.3079
		208	0.95305		208	0.9857				747	10115.7			747	8909.3				14.502	24	28.3255		14.502	59	66.2127
		206	0.94814		206	0.9777				748	10484.2			748	9542.18				14.5508	40	28.303		14.5508	78	66.1188
		204	0.94466		204	0.9671				749	10701.6			749	9138.57				14.5996	31	28.2808		14.5996	77	66.0262
		202	0.94276		202	0.9523				750	9513.43			750	8278.26				14.6484	30	28.2588		14.6484	63	65.9349
		200	0.94246		200	0.9424													14.6973	17	28.2372		14.6973	70	65.8448
																			14.7461	23	28.2159		14.7461	78	65.756
																			14.7949	22	28.1948		14.7949	77	65.6684
																			14.8438	33	28.174		14.8438	68	65.582
																			14.8926	27	28.1535		14.8926	68	65.4967
																			14.9414	31	28.1333		14.9414	57	65.4127
																			14.9902	30	28.1133		14.9902	58	65.3298
																			15.0391	31	28.0936		15.0391	70	65.248
																			15.0879	24	28.0741		15.0879	67	65.1674
																			15.1367	33	28.0549		15.1367	59	65.0879
																			15.1855	26	28.0359		15.1855	77	65.0094
																			15.2344	27	28.0172		15.2344	68	64.9321
																			15.2832	31	27.9987		15.2832	77	64.8558
																			15.332	23	27.9805		15.332	61	64.7805
																			15.3809	31	27.9625		15.3809	78	64.7063
																			15.4297	25	27.9447		15.4297	52	64.6331
																			15.4785	33	27.9272		15.4785	60	64.5609
																			15.5273	30	27.9099		15.5273	66	64.4898
																			15.5762	18	27.8929		15.5762	59	64.4195
																			15.625	30	27.876		15.625	69	64.3503
																			15.6738	31	27.8594		15.6738	64	64.282
																			15.7227	26	27.843		15.7227	69	64.2146
																			15.7715	27	27.8268		15.7715	69	64.1482
																			15.8203	23	27.8108		15.8203	63	64.0827
																			15.8691	24	27.795		15.8691	84	64.018
																			15.918	33	27.7795		15.918	71	63.9543
																			15.9668	35	27.7641		15.9668	76	63.8914
																			16.0156	25	27.7489		16.0156	62	63.8294
																			16.0645	30	27.734		16.0645	70	63.7683
																			16.1133	37	27.7192		16.1133	65	63.708
																			16.1621	27	27.7046		16.1621	63	63.6485
																			16.2109	31	27.6902		16.2109	62	63.5898
																			16.2598	19	27.676		16.2598	65	63.532
																			16.3086	34	27.662		16.3086	62	63.4749
																			16.3574	33	27.6482		16.3574	82	63.4187
																			16.4062	29	27.6345		16.4062	63	63.3632
																			16.4551	33	27.621		16.4551	71	63.3084
																			16.5039	27	27.6077		16.5039	61	63.2544
																			16.5527	25	27.5946		16.5527	61	63.2012
																			16.6016	30	27.5816		16.6016	57	63.1487
																			16.6504	26	27.5689		16.6504	67	63.0969
																			16.6992	30	27.5562		16.6992	72	63.0458
																			16.748	32	27.5438		16.748	75	62.9954
																			16.7969	40	27.5315		16.7969	74	62.9457
																			16.8457	30	27.5194		16.8457	80	62.8967
																			16.8945	32	27.5074		16.8945	63	62.8484
																			16.9434	29	27.4956		16.9434	79	62.8007
																			16.9922	27	27.4839		16.9922	54	62.7537
																			17.041	24	27.4724		17.041	67	62.7073
																			17.0898	24	27.4611		17.0898	72	62.6616
																			17.1387	31	27.4499		17.1387	62	62.6165
																			17.1875	31	27.4388		17.1875	71	62.572
																			17.2363	28	27.4279		17.2363	62	62.5281
																			17.2852	26	27.4171		17.2852	71	62.4849
																			17.334	38	27.4064		17.334	71	62.4422
																			17.3828	36	27.3959		17.3828	54	62.4001
																			17.4316	36	27.3856		17.4316	72	62.3586
																			17.4805	35	27.3754		17.4805	61	62.3177
																			17.5293	35	27.3653		17.5293	66	62.2773
																			17.5781	27	27.3553		17.5781	51	62.2375
																			17.627	30	27.3455		17.627	63	62.1982
																			17.6758	32	27.3358		17.6758	67	62.1594
																			17.7246	28	27.3262		17.7246	67	62.1212
																			17.7734	30	27.3168		17.7734	68	62.0836
																			17.8223	31	27.3074		17.8223	67	62.0464
																			17.8711	30	27.2982		17.8711	71	62.0097
																			17.9199	37	27.2891		17.9199	58	61.9736
																			17.9688	35	27.2802		17.9688	63	61.9379
																			18.0176	33	27.2713		18.0176	56	61.9028
																			18.0664	41	27.2626		18.0664	57	61.8681
																			18.1152	35	27.254		18.1152	54	61.8339
																			18.1641	27	27.2455		18.1641	65	61.8002
																			18.2129	26	27.2371		18.2129	60	61.7669
																			18.2617	25	27.2288		18.2617	72	61.7341
																			18.3105	33	27.2206		18.3105	73	61.7017
																			18.3594	26	27.2125		18.3594	69	61.6698
																			18.4082	37	27.2046		18.4082	70	61.6383
																			18.457	31	27.1967		18.457	59	61.6073
																			18.5059	35	27.1889		18.5059	62	61.5767
																			18.5547	17	27.1813		18.5547	70	61.5465
																			18.6035	21	27.1737		18.6035	71	61.5167
																			18.6523	29	27.1663		18.6523	59	61.4873
																			18.7012	25	27.1589		18.7012	58	61.4583
																			18.75	20	27.1516		18.75	67	61.4298
																			18.7988	32	27.1445		18.7988	79	61.4016
																			18.8477	22	27.1374		18.8477	45	61.3738
																			18.8965	29	27.1304		18.8965	65	61.3464
																			18.9453	30	27.1235		18.9453	63	61.3193
																			18.9941	23	27.1167		18.9941	68	61.2927
																			19.043	29	27.11		19.043	63	61.2664
																			19.0918	35	27.1034		19.0918	62	61.2404
																			19.1406	32	27.0968		19.1406	77	61.2149
																			19.1895	26	27.0904		19.1895	57	61.1896
																			19.2383	27	27.084		19.2383	56	61.1647
																			19.2871	34	27.0777		19.2871	59	61.1402
																			19.3359	27	27.0715		19.3359	53	61.116
																			19.3848	25	27.0654		19.3848	65	61.0921
																			19.4336	25	27.0593		19.4336	77	61.0686
																			19.4824	25	27.0534		19.4824	78	61.0454
																			19.5312	30	27.0475		19.5312	54	61.0225
																			19.5801	34	27.0417		19.5801	71	60.9999
																			19.6289	32	27.0359		19.6289	63	60.9776
																			19.6777	30	27.0303		19.6777	66	60.9556
																			19.7266	21	27.0247		19.7266	69	60.934
																			19.7754	36	27.0192		19.7754	65	60.9126
																			19.8242	26	27.0137		19.8242	52	60.8915
																			19.873	30	27.0084		19.873	75	60.8708
																			19.9219	22	27.0031		19.9219	56	60.8503
																			19.9707	23	26.9978		19.9707	54	60.83
																			20.0195	30	26.9927		20.0195	60	60.8101
																			20.0684	32	26.9875		20.0684	78	60.7904
																			20.1172	27	26.9825		20.1172	67	60.771
																			20.166	39	26.9776		20.166	60	60.7519
																			20.2148	30	26.9727		20.2148	62	60.733
																			20.2637	23	26.9678		20.2637	48	60.7144
																			20.3125	37	26.963		20.3125	57	60.6961
																			20.3613	16	26.9583		20.3613	67	60.678
																			20.4102	28	26.9537		20.4102	49	60.6601
																			20.459	18	26.9491		20.459	70	60.6425
																			20.5078	27	26.9446		20.5078	79	60.6251
																			20.5566	19	26.9401		20.5566	51	60.608
																			20.6055	31	26.9357		20.6055	58	60.5911
																			20.6543	21	26.9313		20.6543	65	60.5744
																			20.7031	24	26.9271		20.7031	74	60.558
																			20.752	19	26.9228		20.752	72	60.5418
																			20.8008	34	26.9186		20.8008	82	60.5258
																			20.8496	36	26.9145		20.8496	61	60.5101
																			20.8984	20	26.9104		20.8984	59	60.4945
																			20.9473	33	26.9064		20.9473	76	60.4792
																			20.9961	34	26.9024		20.9961	61	60.4641
																			21.0449	23	26.8985		21.0449	54	60.4492
																			21.0938	23	26.8946		21.0938	73	60.4344
																			21.1426	40	26.8908		21.1426	66	60.4199
																			21.1914	25	26.8871		21.1914	64	60.4056
																			21.2402	33	26.8833		21.2402	60	60.3915
																			21.2891	23	26.8797		21.2891	72	60.3776
																			21.3379	20	26.876		21.3379	61	60.3639
																			21.3867	30	26.8725		21.3867	56	60.3503
																			21.4355	24	26.869		21.4355	55	60.337
																			21.4844	30	26.8655		21.4844	51	60.3238
																			21.5332	25	26.862		21.5332	64	60.3108
																			21.582	31	26.8586		21.582	58	60.298
																			21.6309	20	26.8553		21.6309	62	60.2854
																			21.6797	19	26.852		21.6797	63	60.2729
																			21.7285	35	26.8487		21.7285	63	60.2606
																			21.7773	30	26.8455		21.7773	71	60.2485
																			21.8262	22	26.8423		21.8262	56	60.2366
																			21.875	21	26.8392		21.875	60	60.2248
																			21.9238	37	26.8361		21.9238	65	60.2131
																			21.9727	25	26.8331		21.9727	57	60.2017
																			22.0215	27	26.83		22.0215	63	60.1904
																			22.0703	31	26.8271		22.0703	44	60.1792
																			22.1191	32	26.8241		22.1191	57	60.1682
																			22.168	22	26.8212		22.168	69	60.1574
																			22.2168	36	26.8184		22.2168	63	60.1467
																			22.2656	32	26.8156		22.2656	54	60.1361
																			22.3145	21	26.8128		22.3145	60	60.1257
																			22.3633	25	26.81		22.3633	62	60.1154
																			22.4121	27	26.8073		22.4121	56	60.1053
																			22.4609	37	26.8046		22.4609	56	60.0953
																			22.5098	31	26.802		22.5098	63	60.0855
																			22.5586	22	26.7994		22.5586	63	60.0757
																			22.6074	22	26.7968		22.6074	63	60.0662
																			22.6562	31	26.7943		22.6562	74	60.0567
																			22.7051	38	26.7918		22.7051	60	60.0474
																			22.7539	27	26.7893		22.7539	67	60.0382
																			22.8027	23	26.7869		22.8027	66	60.0292
																			22.8516	27	26.7844		22.8516	72	60.0202
																			22.9004	37	26.7821		22.9004	63	60.0114
																			22.9492	36	26.7797		22.9492	57	60.0027
																			22.998	35	26.7774		22.998	71	59.9941
																			23.0469	26	26.7751		23.0469	68	59.9857
																			23.0957	28	26.7729		23.0957	59	59.9773
																			23.1445	34	26.7706		23.1445	50	59.9691
																			23.1934	27	26.7684		23.1934	57	59.961
																			23.2422	34	26.7663		23.2422	65	59.953
																			23.291	28	26.7641		23.291	63	59.9451
																			23.3398	22	26.762		23.3398	58	59.9373
																			23.3887	31	26.7599		23.3887	57	59.9296
																			23.4375	25	26.7579		23.4375	81	59.922
																			23.4863	17	26.7558		23.4863	58	59.9146
																			23.5352	29	26.7538		23.5352	55	59.9072
																			23.584	40	26.7519		23.584	68	59.8999
																			23.6328	31	26.7499		23.6328	63	59.8928
																			23.6816	23	26.748		23.6816	64	59.8857
																			23.7305	21	26.7461		23.7305	62	59.8787
																			23.7793	39	26.7442		23.7793	61	59.8719
																			23.8281	40	26.7423		23.8281	63	59.8651
																			23.877	24	26.7405		23.877	64	59.8584
																			23.9258	31	26.7387		23.9258	73	59.8518
																			23.9746	31	26.7369		23.9746	56	59.8453
																			24.0234	34	26.7352		24.0234	56	59.8389
																			24.0723	30	26.7334		24.0723	66	59.8326
																			24.1211	41	26.7317		24.1211	52	59.8263
																			24.1699	30	26.73		24.1699	67	59.8202
																			24.2188	23	26.7284		24.2188	51	59.8141
																			24.2676	26	26.7267		24.2676	56	59.8081
																			24.3164	28	26.7251		24.3164	62	59.8022
																			24.3652	28	26.7235		24.3652	66	59.7964
																			24.4141	35	26.7219		24.4141	53	59.7906
																			24.4629	28	26.7203		24.4629	60	59.785
																			24.5117	35	26.7188		24.5117	72	59.7794
																			24.5605	31	26.7173		24.5605	68	59.7739
																			24.6094	25	26.7158		24.6094	69	59.7685
																			24.6582	34	26.7143		24.6582	64	59.7631
																			24.707	18	26.7128		24.707	48	59.7578
																			24.7559	21	26.7114		24.7559	56	59.7526
																			24.8047	31	26.71		24.8047	70	59.7475
																			24.8535	22	26.7086		24.8535	84	59.7424
																			24.9023	27	26.7072		24.9023	60	59.7374
																			24.9512	32	26.7058		24.9512	48	59.7325
																			25	32	26.7045		25	61	59.7276
																			25.0488	28	26.7031		25.0488	53	59.7228
																			25.0977	24	26.7018		25.0977	61	59.7181
																			25.1465	22	26.7005		25.1465	52	59.7134
																			25.1953	33	26.6992		25.1953	63	59.7088
																			25.2441	29	26.6979		25.2441	81	59.7043
																			25.293	18	26.6967		25.293	65	59.6998
																			25.3418	36	26.6955		25.3418	72	59.6954
																			25.3906	30	26.6943		25.3906	67	59.691
																			25.4395	31	26.693		25.4395	62	59.6867
																			25.4883	31	26.6919		25.4883	59	59.6825
																			25.5371	29	26.6907		25.5371	65	59.6783
																			25.5859	26	26.6895		25.5859	45	59.6742
																			25.6348	29	26.6884		25.6348	71	59.6701
																			25.6836	27	26.6873		25.6836	72	59.6661
																			25.7324	22	26.6862		25.7324	59	59.6622
																			25.7812	30	26.6851		25.7812	68	59.6583
																			25.8301	30	26.684		25.8301	64	59.6544
																			25.8789	30	26.6829		25.8789	58	59.6506
																			25.9277	31	26.6819		25.9277	65	59.6469
																			25.9766	36	26.6808		25.9766	69	59.6432
																			26.0254	29	26.6798		26.0254	60	59.6396
																			26.0742	35	26.6788		26.0742	59	59.636
																			26.123	30	26.6778		26.123	64	59.6324
																			26.1719	33	26.6768		26.1719	50	59.6289
																			26.2207	37	26.6758		26.2207	51	59.6255
																			26.2695	30	26.6749		26.2695	71	59.6221
																			26.3184	27	26.6739		26.3184	55	59.6188
																			26.3672	32	26.673		26.3672	59	59.6155
																			26.416	24	26.6721		26.416	64	59.6122
																			26.4648	26	26.6712		26.4648	69	59.609
																			26.5137	26	26.6702		26.5137	59	59.6058
																			26.5625	28	26.6694		26.5625	65	59.6027
																			26.6113	23	26.6685		26.6113	60	59.5996
																			26.6602	38	26.6676		26.6602	57	59.5966
																			26.709	28	26.6668		26.709	68	59.5936
																			26.7578	25	26.6659		26.7578	64	59.5906
																			26.8066	27	26.6651		26.8066	52	59.5877
																			26.8555	29	26.6643		26.8555	62	59.5848
																			26.9043	20	26.6635		26.9043	70	59.582
																			26.9531	29	26.6627		26.9531	56	59.5792
																			27.002	26	26.6619		27.002	56	59.5764
																			27.0508	32	26.6611		27.0508	71	59.5737
																			27.0996	23	26.6603		27.0996	57	59.571
																			27.1484	25	26.6596		27.1484	64	59.5684
																			27.1973	26	26.6588		27.1973	65	59.5658
																			27.2461	26	26.6581		27.2461	64	59.5632
																			27.2949	33	26.6574		27.2949	70	59.5607
																			27.3438	22	26.6566		27.3438	65	59.5582
																			27.3926	39	26.6559		27.3926	59	59.5557
																			27.4414	33	26.6552		27.4414	78	59.5532
																			27.4902	26	26.6545		27.4902	58	59.5508
																			27.5391	32	26.6538		27.5391	64	59.5485
																			27.5879	30	26.6532		27.5879	50	59.5461
																			27.6367	24	26.6525		27.6367	66	59.5438
																			27.6855	33	26.6519		27.6855	59	59.5416
																			27.7344	25	26.6512		27.7344	54	59.5393
																			27.7832	27	26.6506		27.7832	61	59.5371
																			27.832	15	26.6499		27.832	49	59.5349
																			27.8809	36	26.6493		27.8809	54	59.5328
																			27.9297	19	26.6487		27.9297	59	59.5307
																			27.9785	21	26.6481		27.9785	55	59.5286
																			28.0273	28	26.6475		28.0273	55	59.5265
																			28.0762	27	26.6469		28.0762	56	59.5245
																			28.125	25	26.6463		28.125	51	59.5225
																			28.1738	30	26.6457		28.1738	57	59.5205
																			28.2227	25	26.6452		28.2227	63	59.5185
																			28.2715	21	26.6446		28.2715	52	59.5166
																			28.3203	29	26.6441		28.3203	49	59.5147
																			28.3691	33	26.6435		28.3691	65	59.5128
																			28.418	33	26.643		28.418	69	59.511
																			28.4668	22	26.6425		28.4668	75	59.5092
																			28.5156	30	26.6419		28.5156	76	59.5074
																			28.5645	29	26.6414		28.5645	57	59.5056
																			28.6133	36	26.6409		28.6133	51	59.5038
																			28.6621	23	26.6404		28.6621	65	59.5021
																			28.7109	22	26.6399		28.7109	56	59.5004
																			28.7598	27	26.6394		28.7598	53	59.4988
																			28.8086	35	26.6389		28.8086	54	59.4971
																			28.8574	22	26.6384		28.8574	58	59.4955
																			28.9062	18	26.638		28.9062	68	59.4939
																			28.9551	27	26.6375		28.9551	45	59.4923
																			29.0039	25	26.637		29.0039	66	59.4907
																			29.0527	29	26.6366		29.0527	54	59.4892
																			29.1016	29	26.6361		29.1016	65	59.4876
																			29.1504	25	26.6357		29.1504	77	59.4861
																			29.1992	34	26.6353		29.1992	44	59.4847
																			29.248	31	26.6348		29.248	57	59.4832
																			29.2969	27	26.6344		29.2969	60	59.4818
																			29.3457	24	26.634		29.3457	55	59.4803
																			29.3945	22	26.6336		29.3945	62	59.4789
																			29.4434	29	26.6332		29.4434	60	59.4776
																			29.4922	20	26.6328		29.4922	58	59.4762
																			29.541	26	26.6324		29.541	71	59.4749
																			29.5898	23	26.632		29.5898	66	59.4735
																			29.6387	29	26.6316		29.6387	64	59.4722
																			29.6875	29	26.6312		29.6875	54	59.4709
																			29.7363	28	26.6308		29.7363	57	59.4697
																			29.7852	37	26.6304		29.7852	60	59.4684
																			29.834	32	26.6301		29.834	56	59.4672
																			29.8828	32	26.6297		29.8828	68	59.4659
																			29.9316	29	26.6293		29.9316	71	59.4647
																			29.9805	28	26.629		29.9805	51	59.4636
																			30.0293	28	26.6287		30.0293	64	59.4624
																			30.0781	36	26.6283		30.0781	55	59.4612
																			30.127	31	26.628		30.127	52	59.4601
																			30.1758	20	26.6276		30.1758	39	59.459
																			30.2246	27	26.6273		30.2246	60	59.4579
																			30.2734	30	26.627		30.2734	53	59.4568
																			30.3223	32	26.6267		30.3223	73	59.4557
																			30.3711	20	26.6263		30.3711	60	59.4546
																			30.4199	30	26.626		30.4199	53	59.4536
																			30.4688	35	26.6257		30.4688	64	59.4526
																			30.5176	22	26.6254		30.5176	63	59.4515
																			30.5664	21	26.6251		30.5664	52	59.4505
																			30.6152	30	26.6248		30.6152	53	59.4495
																			30.6641	25	26.6245		30.6641	57	59.4486
																			30.7129	27	26.6242		30.7129	71	59.4476
																			30.7617	29	26.6239		30.7617	68	59.4466
																			30.8105	25	26.6236		30.8105	65	59.4457
																			30.8594	24	26.6234		30.8594	58	59.4448
																			30.9082	25	26.6231		30.9082	67	59.4439
																			30.957	20	26.6228		30.957	52	59.443
																			31.0059	34	26.6226		31.0059	69	59.4421
																			31.0547	25	26.6223		31.0547	66	59.4412
																			31.1035	31	26.622		31.1035	64	59.4404
																			31.1523	31	26.6218		31.1523	52	59.4395
																			31.2012	27	26.6215		31.2012	68	59.4387
																			31.25	29	26.6212		31.25	60	59.4378
																			31.2988	25	26.621		31.2988	46	59.437
																			31.3477	30	26.6208		31.3477	52	59.4362
																			31.3965	36	26.6205		31.3965	56	59.4354
																			31.4453	29	26.6203		31.4453	49	59.4346
																			31.4941	29	26.62		31.4941	72	59.4338
																			31.543	33	26.6198		31.543	69	59.4331
																			31.5918	22	26.6196		31.5918	62	59.4323
																			31.6406	27	26.6194		31.6406	50	59.4316
																			31.6895	33	26.6191		31.6895	53	59.4309
																			31.7383	21	26.6189		31.7383	61	59.4301
																			31.7871	23	26.6187		31.7871	66	59.4294
																			31.8359	21	26.6185		31.8359	54	59.4287
																			31.8848	24	26.6183		31.8848	60	59.428
																			31.9336	36	26.6181		31.9336	56	59.4274
																			31.9824	26	26.6179		31.9824	53	59.4267
																			32.0312	23	26.6177		32.0312	58	59.426
																			32.0801	23	26.6175		32.0801	65	59.4254
																			32.1289	32	26.6172		32.1289	79	59.4247
																			32.1777	21	26.617		32.1777	60	59.4241
																			32.2266	31	26.6169		32.2266	62	59.4235
																			32.2754	24	26.6167		32.2754	56	59.4228
																			32.3242	34	26.6165		32.3242	56	59.4222
																			32.373	26	26.6163		32.373	67	59.4216
																			32.4219	33	26.6161		32.4219	64	59.421
																			32.4707	25	26.6159		32.4707	66	59.4204
																			32.5195	28	26.6157		32.5195	59	59.4199
																			32.5684	31	26.6156		32.5684	60	59.4193
																			32.6172	31	26.6154		32.6172	54	59.4187
																			32.666	33	26.6152		32.666	73	59.4182
																			32.7148	30	26.6151		32.7148	65	59.4176
																			32.7637	27	26.6149		32.7637	63	59.4171
																			32.8125	28	26.6147		32.8125	70	59.4166
																			32.8613	23	26.6146		32.8613	63	59.416
																			32.9102	19	26.6144		32.9102	59	59.4155
																			32.959	41	26.6142		32.959	71	59.415
																			33.0078	28	26.6141		33.0078	68	59.4145
																			33.0566	24	26.6139		33.0566	67	59.414
																			33.1055	41	26.6138		33.1055	62	59.4135
																			33.1543	25	26.6136		33.1543	59	59.413
																			33.2031	26	26.6135		33.2031	52	59.4126
																			33.252	31	26.6133		33.252	54	59.4121
																			33.3008	19	26.6132		33.3008	68	59.4116
																			33.3496	20	26.6131		33.3496	61	59.4112
																			33.3984	32	26.6129		33.3984	51	59.4107
																			33.4473	27	26.6128		33.4473	60	59.4103
																			33.4961	20	26.6126		33.4961	62	59.4098
																			33.5449	22	26.6125		33.5449	69	59.4094
																			33.5938	26	26.6124		33.5938	63	59.409
																			33.6426	21	26.6122		33.6426	50	59.4086
																			33.6914	36	26.6121		33.6914	55	59.4081
																			33.7402	24	26.612		33.7402	63	59.4077
																			33.7891	35	26.6118		33.7891	60	59.4073
																			33.8379	23	26.6117		33.8379	67	59.4069
																			33.8867	22	26.6116		33.8867	67	59.4065
																			33.9355	28	26.6115		33.9355	55	59.4061
																			33.9844	20	26.6114		33.9844	65	59.4058
																			34.0332	37	26.6112		34.0332	54	59.4054
																			34.082	27	26.6111		34.082	67	59.405
																			34.1309	26	26.611		34.1309	66	59.4047
																			34.1797	28	26.6109		34.1797	49	59.4043
																			34.2285	24	26.6108		34.2285	59	59.4039
																			34.2773	23	26.6107		34.2773	52	59.4036
																			34.3262	33	26.6105		34.3262	65	59.4032
																			34.375	35	26.6104		34.375	66	59.4029
																			34.4238	20	26.6103		34.4238	59	59.4026
																			34.4727	19	26.6102		34.4727	68	59.4022
																			34.5215	23	26.6101		34.5215	71	59.4019
																			34.5703	29	26.61		34.5703	66	59.4016
																			34.6191	27	26.6099		34.6191	62	59.4013
																			34.668	34	26.6098		34.668	68	59.401
																			34.7168	26	26.6097		34.7168	62	59.4006
																			34.7656	32	26.6096		34.7656	71	59.4003
																			34.8145	26	26.6095		34.8145	62	59.4
																			34.8633	30	26.6094		34.8633	57	59.3997
																			34.9121	35	26.6093		34.9121	65	59.3994
																			34.9609	34	26.6092		34.9609	46	59.3991
																			35.0098	24	26.6091		35.0098	41	59.3989
																			35.0586	28	26.6091		35.0586	58	59.3986
																			35.1074	25	26.609		35.1074	71	59.3983
																			35.1562	22	26.6089		35.1562	63	59.398
																			35.2051	26	26.6088		35.2051	40	59.3978
																			35.2539	21	26.6087		35.2539	50	59.3975
																			35.3027	21	26.6086		35.3027	65	59.3972
																			35.3516	21	26.6086		35.3516	63	59.397
																			35.4004	25	26.6085		35.4004	58	59.3967
																			35.4492	24	26.6084		35.4492	59	59.3965
																			35.498	32	26.6083		35.498	58	59.3962
																			35.5469	32	26.6082		35.5469	52	59.396
																			35.5957	19	26.6081		35.5957	65	59.3957
																			35.6445	35	26.6081		35.6445	66	59.3955
																			35.6934	30	26.608		35.6934	57	59.3953
																			35.7422	35	26.6079		35.7422	60	59.395
																			35.791	39	26.6078		35.791	68	59.3948
																			35.8398	24	26.6078		35.8398	54	59.3946
																			35.8887	30	26.6077		35.8887	70	59.3944
																			35.9375	18	26.6076		35.9375	64	59.3941
																			35.9863	28	26.6076		35.9863	42	59.3939
																			36.0352	33	26.6075		36.0352	62	59.3937
																			36.084	34	26.6074		36.084	63	59.3935
																			36.1328	31	26.6074		36.1328	62	59.3933
																			36.1816	32	26.6073		36.1816	73	59.3931
																			36.2305	29	26.6072		36.2305	55	59.3929
																			36.2793	33	26.6072		36.2793	61	59.3927
																			36.3281	21	26.6071		36.3281	63	59.3925
																			36.377	20	26.607		36.377	68	59.3923
																			36.4258	29	26.607		36.4258	50	59.3921
																			36.4746	31	26.6069		36.4746	53	59.3919
																			36.5234	27	26.6068		36.5234	48	59.3917
																			36.5723	29	26.6068		36.5723	61	59.3915
																			36.6211	29	26.6067		36.6211	60	59.3914
																			36.6699	22	26.6067		36.6699	60	59.3912
																			36.7188	29	26.6066		36.7188	54	59.391
																			36.7676	28	26.6065		36.7676	58	59.3908
																			36.8164	21	26.6065		36.8164	62	59.3907
																			36.8652	30	26.6064		36.8652	56	59.3905
																			36.9141	31	26.6064		36.9141	61	59.3903
																			36.9629	29	26.6063		36.9629	63	59.3902
																			37.0117	28	26.6063		37.0117	53	59.39
																			37.0605	25	26.6062		37.0605	64	59.3898
																			37.1094	32	26.6062		37.1094	74	59.3897
																			37.1582	28	26.6061		37.1582	52	59.3895
																			37.207	32	26.6061		37.207	43	59.3894
																			37.2559	32	26.606		37.2559	64	59.3892
																			37.3047	24	26.606		37.3047	62	59.3891
																			37.3535	34	26.6059		37.3535	66	59.3889
																			37.4023	25	26.6059		37.4023	56	59.3888
																			37.4512	36	26.6058		37.4512	51	59.3886
																			37.5	21	26.6058		37.5	57	59.3885
																			37.5488	23	26.6057		37.5488	49	59.3884
																			37.5977	29	26.6057		37.5977	53	59.3882
																			37.6465	23	26.6056		37.6465	56	59.3881
																			37.6953	26	26.6056		37.6953	55	59.3879
																			37.7441	25	26.6056		37.7441	75	59.3878
																			37.793	28	26.6055		37.793	56	59.3877
																			37.8418	26	26.6055		37.8418	55	59.3876
																			37.8906	35	26.6054		37.8906	54	59.3874
																			37.9395	30	26.6054		37.9395	61	59.3873
																			37.9883	31	26.6053		37.9883	63	59.3872
																			38.0371	32	26.6053		38.0371	72	59.3871
																			38.0859	23	26.6053		38.0859	69	59.3869
																			38.1348	36	26.6052		38.1348	66	59.3868
																			38.1836	33	26.6052		38.1836	72	59.3867
																			38.2324	30	26.6051		38.2324	51	59.3866
																			38.2812	34	26.6051		38.2812	52	59.3865
																			38.3301	36	26.6051		38.3301	56	59.3864
																			38.3789	21	26.605		38.3789	54	59.3863
																			38.4277	27	26.605		38.4277	52	59.3862
																			38.4766	20	26.605		38.4766	62	59.386
																			38.5254	28	26.6049		38.5254	57	59.3859
																			38.5742	24	26.6049		38.5742	63	59.3858
																			38.623	20	26.6049		38.623	52	59.3857
																			38.6719	21	26.6048		38.6719	71	59.3856
																			38.7207	17	26.6048		38.7207	72	59.3855
																			38.7695	26	26.6048		38.7695	66	59.3854
																			38.8184	26	26.6047		38.8184	73	59.3853
																			38.8672	20	26.6047		38.8672	62	59.3852
																			38.916	34	26.6047		38.916	72	59.3852
																			38.9648	28	26.6046		38.9648	66	59.3851
																			39.0137	28	26.6046		39.0137	63	59.385
																			39.0625	38	26.6046		39.0625	64	59.3849
																			39.1113	28	26.6045		39.1113	60	59.3848
																			39.1602	23	26.6045		39.1602	68	59.3847
																			39.209	23	26.6045		39.209	58	59.3846
																			39.2578	31	26.6044		39.2578	73	59.3845
																			39.3066	24	26.6044		39.3066	65	59.3844
																			39.3555	27	26.6044		39.3555	54	59.3844
																			39.4043	32	26.6044		39.4043	71	59.3843
																			39.4531	34	26.6043		39.4531	55	59.3842
																			39.502	26	26.6043		39.502	61	59.3841
																			39.5508	36	26.6043		39.5508	33	59.384
																			39.5996	32	26.6043		39.5996	77	59.384
																			39.6484	30	26.6042		39.6484	75	59.3839
																			39.6973	22	26.6042		39.6973	65	59.3838
																			39.7461	34	26.6042		39.7461	51	59.3837
																			39.7949	27	26.6042		39.7949	63	59.3837
																			39.8438	19	26.6041		39.8438	66	59.3836
																			39.8926	22	26.6041		39.8926	56	59.3835
																			39.9414	35	26.6041		39.9414	53	59.3835
																			39.9902	26	26.6041		39.9902	61	59.3834
																			40.0391	31	26.604		40.0391	64	59.3833
																			40.0879	31	26.604		40.0879	61	59.3832
																			40.1367	29	26.604		40.1367	51	59.3832
																			40.1855	31	26.604		40.1855	52	59.3831
																			40.2344	26	26.6039		40.2344	64	59.383
																			40.2832	32	26.6039		40.2832	73	59.383
																			40.332	25	26.6039		40.332	55	59.3829
																			40.3809	24	26.6039		40.3809	58	59.3828
																			40.4297	27	26.6039		40.4297	67	59.3828
																			40.4785	34	26.6038		40.4785	63	59.3827
																			40.5273	32	26.6038		40.5273	62	59.3827
																			40.5762	19	26.6038		40.5762	65	59.3826
																			40.625	23	26.6038		40.625	45	59.3826
																			40.6738	24	26.6038		40.6738	55	59.3825
																			40.7227	30	26.6037		40.7227	62	59.3824
																			40.7715	35	26.6037		40.7715	38	59.3824
																			40.8203	28	26.6037		40.8203	58	59.3823
																			40.8691	31	26.6037		40.8691	66	59.3823
																			40.918	28	26.6036		40.918	67	59.3822
																			40.9668	32	26.6036		40.9668	47	59.3822
																			41.0156	36	26.6036		41.0156	64	59.3821
																			41.0645	25	26.6036		41.0645	73	59.3821
																			41.1133	30	26.6036		41.1133	52	59.382
																			41.1621	24	26.6036		41.1621	55	59.382
																			41.2109	29	26.6035		41.2109	73	59.3819
																			41.2598	27	26.6035		41.2598	55	59.3819
																			41.3086	37	26.6035		41.3086	54	59.3818
																			41.3574	29	26.6035		41.3574	61	59.3818
																			41.4062	32	26.6035		41.4062	60	59.3817
																			41.4551	25	26.6035		41.4551	48	59.3817
																			41.5039	14	26.6034		41.5039	68	59.3816
																			41.5527	34	26.6034		41.5527	50	59.3816
																			41.6016	21	26.6034		41.6016	68	59.3815
																			41.6504	32	26.6034		41.6504	58	59.3815
																			41.6992	22	26.6034		41.6992	64	59.3815
																			41.748	25	26.6034		41.748	53	59.3814
																			41.7969	28	26.6034		41.7969	64	59.3814
																			41.8457	19	26.6033		41.8457	75	59.3813
																			41.8945	21	26.6033		41.8945	67	59.3813
																			41.9434	25	26.6033		41.9434	58	59.3813
																			41.9922	15	26.6033		41.9922	59	59.3812
																			42.041	32	26.6033		42.041	42	59.3812
																			42.0898	27	26.6033		42.0898	59	59.3811
																			42.1387	37	26.6033		42.1387	54	59.3811
																			42.1875	22	26.6032		42.1875	62	59.3811
																			42.2363	16	26.6032		42.2363	52	59.381
																			42.2852	29	26.6032		42.2852	61	59.381
																			42.334	25	26.6032		42.334	67	59.3809
																			42.3828	24	26.6032		42.3828	56	59.3809
																			42.4316	29	26.6032		42.4316	52	59.3809
																			42.4805	19	26.6032		42.4805	52	59.3808
																			42.5293	28	26.6032		42.5293	70	59.3808
																			42.5781	29	26.6031		42.5781	46	59.3808
																			42.627	37	26.6031		42.627	58	59.3807
																			42.6758	25	26.6031		42.6758	52	59.3807
																			42.7246	25	26.6031		42.7246	55	59.3807
																			42.7734	25	26.6031		42.7734	53	59.3807
																			42.8223	25	26.6031		42.8223	57	59.3806
																			42.8711	29	26.6031		42.8711	65	59.3806
																			42.9199	32	26.6031		42.9199	64	59.3805
																			42.9688	22	26.603		42.9688	52	59.3805
																			43.0176	27	26.603		43.0176	60	59.3805
																			43.0664	31	26.603		43.0664	56	59.3805
																			43.1152	27	26.603		43.1152	56	59.3804
																			43.1641	27	26.603		43.1641	65	59.3804
																			43.2129	31	26.603		43.2129	50	59.3804
																			43.2617	31	26.603		43.2617	63	59.3804
																			43.3105	34	26.603		43.3105	68	59.3803
																			43.3594	34	26.603		43.3594	55	59.3803
																			43.4082	36	26.603		43.4082	55	59.3803
																			43.457	25	26.6029		43.457	43	59.3802
																			43.5059	19	26.6029		43.5059	46	59.3802
																			43.5547	30	26.6029		43.5547	67	59.3802
																			43.6035	25	26.6029		43.6035	53	59.3802
																			43.6523	23	26.6029		43.6523	69	59.3802
																			43.7012	19	26.6029		43.7012	61	59.3801
																			43.75	29	26.6029		43.75	63	59.3801
																			43.7988	28	26.6029		43.7988	57	59.3801
																			43.8477	26	26.6029		43.8477	41	59.38
																			43.8965	29	26.6029		43.8965	67	59.38
																			43.9453	27	26.6029		43.9453	48	59.38
																			43.9941	20	26.6029		43.9941	51	59.38
																			44.043	27	26.6029		44.043	36	59.38
																			44.0918	28	26.6028		44.0918	47	59.3799
																			44.1406	24	26.6028		44.1406	70	59.3799
																			44.1895	25	26.6028		44.1895	64	59.3799
																			44.2383	28	26.6028		44.2383	66	59.3799
																			44.2871	29	26.6028		44.2871	64	59.3799
																			44.3359	28	26.6028		44.3359	56	59.3798
																			44.3848	31	26.6028		44.3848	62	59.3798
																			44.4336	22	26.6028		44.4336	65	59.3798
																			44.4824	25	26.6028		44.4824	59	59.3798
																			44.5312	25	26.6028		44.5312	48	59.3798
																			44.5801	27	26.6028		44.5801	77	59.3797
																			44.6289	27	26.6028		44.6289	64	59.3797
																			44.6777	17	26.6028		44.6777	63	59.3797
																			44.7266	37	26.6028		44.7266	70	59.3797
																			44.7754	29	26.6027		44.7754	60	59.3797
																			44.8242	29	26.6027		44.8242	60	59.3796
																			44.873	31	26.6027		44.873	61	59.3796
																			44.9219	39	26.6027		44.9219	56	59.3796
																			44.9707	35	26.6027		44.9707	76	59.3796
																			45.0195	37	26.6027		45.0195	56	59.3796
																			45.0684	34	26.6027		45.0684	49	59.3796
																			45.1172	20	26.6027		45.1172	66	59.3796
																			45.166	29	26.6027		45.166	69	59.3795
																			45.2148	32	26.6027		45.2148	58	59.3795
																			45.2637	25	26.6027		45.2637	48	59.3795
																			45.3125	28	26.6027		45.3125	62	59.3795
																			45.3613	23	26.6027		45.3613	62	59.3795
																			45.4102	25	26.6027		45.4102	55	59.3794
																			45.459	33	26.6027		45.459	62	59.3794
																			45.5078	25	26.6027		45.5078	59	59.3794
																			45.5566	24	26.6027		45.5566	67	59.3794
																			45.6055	40	26.6026		45.6055	60	59.3794
																			45.6543	15	26.6026		45.6543	47	59.3794
																			45.7031	29	26.6026		45.7031	60	59.3794
																			45.752	28	26.6026		45.752	55	59.3794
																			45.8008	29	26.6026		45.8008	65	59.3793
																			45.8496	21	26.6026		45.8496	55	59.3793
																			45.8984	30	26.6026		45.8984	64	59.3793
																			45.9473	29	26.6026		45.9473	69	59.3793
																			45.9961	25	26.6026		45.9961	59	59.3793
																			46.0449	20	26.6026		46.0449	72	59.3793
																			46.0938	26	26.6026		46.0938	54	59.3793
																			46.1426	23	26.6026		46.1426	52	59.3792
																			46.1914	22	26.6026		46.1914	53	59.3792
																			46.2402	23	26.6026		46.2402	67	59.3792
																			46.2891	29	26.6026		46.2891	65	59.3792
																			46.3379	24	26.6026		46.3379	55	59.3792
																			46.3867	28	26.6026		46.3867	59	59.3792
																			46.4355	35	26.6026		46.4355	61	59.3792
																			46.4844	29	26.6026		46.4844	54	59.3792
																			46.5332	25	26.6026		46.5332	59	59.3792
																			46.582	30	26.6026		46.582	68	59.3792
																			46.6309	27	26.6025		46.6309	73	59.3791
																			46.6797	21	26.6025		46.6797	53	59.3791
																			46.7285	24	26.6025		46.7285	67	59.3791
																			46.7773	28	26.6025		46.7773	68	59.3791
																			46.8262	30	26.6025		46.8262	60	59.3791
																			46.875	27	26.6025		46.875	61	59.3791
																			46.9238	23	26.6025		46.9238	59	59.3791
																			46.9727	29	26.6025		46.9727	56	59.3791
																			47.0215	29	26.6025		47.0215	56	59.3791
																			47.0703	31	26.6025		47.0703	54	59.379
																			47.1191	24	26.6025		47.1191	56	59.379
																			47.168	38	26.6025		47.168	61	59.379
																			47.2168	32	26.6025		47.2168	66	59.379
																			47.2656	29	26.6025		47.2656	58	59.379
																			47.3145	24	26.6025		47.3145	63	59.379
																			47.3633	30	26.6025		47.3633	61	59.379
																			47.4121	18	26.6025		47.4121	59	59.379
																			47.4609	19	26.6025		47.4609	65	59.379
																			47.5098	25	26.6025		47.5098	70	59.379
																			47.5586	22	26.6025		47.5586	50	59.379
																			47.6074	20	26.6025		47.6074	54	59.379
																			47.6562	29	26.6025		47.6562	45	59.3789
																			47.7051	27	26.6025		47.7051	56	59.3789
																			47.7539	23	26.6025		47.7539	58	59.3789
																			47.8027	34	26.6025		47.8027	56	59.3789
																			47.8516	29	26.6025		47.8516	61	59.3789
																			47.9004	27	26.6025		47.9004	62	59.3789
																			47.9492	21	26.6025		47.9492	62	59.3789
																			47.998	32	26.6025		47.998	55	59.3789
																			48.0469	32	26.6025		48.0469	49	59.3789
																			48.0957	30	26.6025		48.0957	50	59.3789
																			48.1445	25	26.6024		48.1445	48	59.3789
																			48.1934	37	26.6024		48.1934	56	59.3789
																			48.2422	34	26.6024		48.2422	58	59.3789
																			48.291	35	26.6024		48.291	57	59.3788
																			48.3398	29	26.6024		48.3398	59	59.3788
																			48.3887	34	26.6024		48.3887	70	59.3788
																			48.4375	37	26.6024		48.4375	58	59.3788
																			48.4863	28	26.6024		48.4863	53	59.3788
																			48.5352	23	26.6024		48.5352	54	59.3788
																			48.584	25	26.6024		48.584	59	59.3788
																			48.6328	22	26.6024		48.6328	76	59.3788
																			48.6816	27	26.6024		48.6816	59	59.3788
																			48.7305	29	26.6024		48.7305	68	59.3788
																			48.7793	23	26.6024		48.7793	57	59.3788
																			48.8281	29	26.6024		48.8281	54	59.3788
																			48.877	25	26.6024		48.877	56	59.3788
																			48.9258	19	26.6024		48.9258	52	59.3788
																			48.9746	32	26.6024		48.9746	55	59.3788
																			49.0234	24	26.6024		49.0234	59	59.3788
																			49.0723	26	26.6024		49.0723	59	59.3788
																			49.1211	28	26.6024		49.1211	54	59.3787
																			49.1699	31	26.6024		49.1699	52	59.3787
																			49.2188	16	26.6024		49.2188	66	59.3787
																			49.2676	28	26.6024		49.2676	48	59.3787
																			49.3164	23	26.6024		49.3164	57	59.3787
																			49.3652	26	26.6024		49.3652	64	59.3787
																			49.4141	30	26.6024		49.4141	42	59.3787
																			49.4629	26	26.6024		49.4629	69	59.3787
																			49.5117	15	26.6024		49.5117	52	59.3787
																			49.5605	25	26.6024		49.5605	66	59.3787
																			49.6094	26	26.6024		49.6094	71	59.3787
																			49.6582	27	26.6024		49.6582	68	59.3787
																			49.707	21	26.6024		49.707	53	59.3787
																			49.7559	25	26.6024		49.7559	60	59.3787
																			49.8047	27	26.6024		49.8047	54	59.3787
																			49.8535	27	26.6024		49.8535	51	59.3787
																			49.9023	20	26.6024		49.9023	57	59.3787
																			49.9512	25	26.6024		49.9512	47	59.3787

## Sheet: Fig. 4
	Fig. 4
	Fig. 4b	Time/min	COF-919	COF-818	water		Fig. 4c	Time/min	T/oC		Fig. 4d				Fig. 4h	Wavelength (nm)	0s	20s	40s	60s	80s	100s	120s		Fig. 4i	Time/s	COF-919	COF-818	Comtrol
		0	30.3	30.3	30.2			2	30.9			size (nm)	intensity (%)			500	2.97922	3.61809	8.78443	10.4337	13.304	14.9405	15.6818			0	1	1	1
		0.5	33.9	30.8	30.2			2.5	30.3			0.965	0			501.04	2.97849	3.58907	8.75165	10.3674	13.282	14.8614	15.5436			20	2.333	1.5	1.1
		1	35.5	32.6	30.3			3	32.6			1.12	0			501.94	2.97301	3.60971	8.92164	10.6186	13.632	15.2315	15.9111			40	8.94	2	1.13
		1.5	36.8	34.5	30.3			3.5	36.5			1.29	0			502.98	2.95592	3.67934	9.29983	11.2058	14.3622	16.0746	16.8297			60	12.43	2.45	1.34
		2	38	35.3	30.4			4	40.3			1.5	0			504.02	2.93327	3.80563	9.90855	12.1583	15.5043	17.4336	18.3593			80	15.76	2.77	1.65
		2.5	39.2	36.4	30.4			4.5	43.6			1.74	0			505.07	2.90935	3.98592	10.742	13.4611	17.0424	19.2897	20.4857			100	17.9	3	1.71
		3	40.3	37.2	30.5			5	45.7			2.01	0			505.97	2.89408	4.21758	11.7941	15.0897	18.9576	21.6125	23.1707			120	20	3.13	1.83
		3.5	41.3	38.5	30.5			5.5	48.1			2.33	0			507.01	2.88631	4.4796	13.0133	16.9577	21.157	24.2837	26.2716
		4	42.3	39.1	30.6			6	49.6			2.7	0			508.05	2.8949	4.76226	14.3768	19.0104	23.5911	27.2303	29.6854
		4.5	43.1	39.6	30.6			6.5	52.3			3.12	0			508.95	2.92666	5.05575	15.8598	21.1923	26.2065	30.3768	33.3022
		5	43.5	40.2	30.6			7	53			3.62	0			510	2.97475	5.33853	17.4032	23.4115	28.8976	33.5946	36.9575
								7.5	54.6			4.19	0			511.04	3.04049	5.60683	18.9839	25.6288	31.6192	36.8281	40.5714
								8	51.5			4.85	0			511.94	3.12157	5.86017	20.5762	27.8121	34.327	40.0295	44.0835
								8.5	48.3			5.61	0			512.98	3.20322	6.08914	22.1207	29.8982	36.931	43.1041	47.3974
								9	45.5			6.5	0			514.02	3.28043	6.30082	23.5896	31.8708	39.399	46.0215	50.497
								9.5	43.5			7.53	0			515.07	3.34496	6.49916	24.943	33.703	41.6855	48.7335	53.3564
								10	41.8			8.72	0			515.97	3.39479	6.69345	26.1567	35.3865	43.7733	51.217	55.98
								10.5	40.3			10.1	0			517.01	3.41941	6.87713	27.1776	36.8719	45.5975	53.3887	58.3066
								11	38.7			11.7	0			518.05	3.42248	7.05465	27.9968	38.1537	47.1568	55.2302	60.3353
								11.5	37.3			13.5	0			518.95	3.41078	7.22744	28.6191	39.2306	48.4601	56.7319	62.0635
								12	35.4			15.7	0			520	3.38257	7.38056	29.03	40.0651	49.4722	57.8377	63.4263
								12.5	34			18.2	0			521.04	3.34866	7.51147	29.2637	40.6684	50.221	58.5688	64.4287
								13	33.6			21	0			521.94	3.31892	7.616	29.3607	41.0543	50.734	58.957	65.0789
								13.5	32.4			24.4	0			522.98	3.29148	7.67752	29.3319	41.2012	50.988	58.9902	65.3353
								14	32.1			28.2	0			524.02	3.27273	7.69444	29.2173	41.1311	51.0097	58.7225	65.2281
								14.5	31.6			32.7	0			525.07	3.26254	7.66284	29.0359	40.8533	50.8034	58.1905	64.7758
								15	33.3			37.8	0			525.97	3.26238	7.587	28.8075	40.3952	50.3925	57.4534	64.03
								15.5	38.8			43.8	0			527.01	3.26026	7.45971	28.5043	39.7428	49.7445	56.5038	62.9831
								16	41.9			50.7	0			528.05	3.25378	7.28984	28.1233	38.9272	48.8845	55.3892	61.6947
								16.5	46.3			58.8	0			528.95	3.2403	7.08809	27.6586	37.984	47.8446	54.1526	60.2274
								17	48.2			68.1	0			530	3.20705	6.8528	27.0735	36.9122	46.6127	52.7758	58.5822
								17.5	49.9			78.8	0.261			531.04	3.15409	6.59715	26.3759	35.7586	45.2416	51.3026	56.8258
								18	51.7			91.3	1.18			531.94	3.08268	6.33344	25.5838	34.5697	43.7869	49.7745	55.0189
								18.5	52.9			106	2.91			532.98	2.98587	6.06054	24.6953	33.3509	42.2551	48.1776	53.1579
								19	53.9			122	5.33			534.02	2.86931	5.78981	23.7512	32.1438	40.7023	46.5562	51.2946
								19.5	51.5			142	8.11			535.07	2.73658	5.52678	22.7846	30.9668	39.1584	44.9316	49.4498
								20	48.6			164	10.8			535.97	2.59675	5.28109	21.8398	29.8448	37.6643	43.3435	47.66
								20.5	46.3			190	12.7			537.01	2.44824	5.04674	20.918	28.7489	36.1946	41.7629	45.8859
								21	43			220	13.7			538.05	2.30047	4.83002	20.0431	27.6834	34.7687	40.2134	44.144
								21.5	41			255	13.3			538.95	2.1625	4.63606	19.228	26.6489	33.4014	38.7131	42.4466
								22	38.8			295	11.7			540	2.03168	4.45534	18.4422	25.6051	32.0535	37.2182	40.7437
								22.5	37.3			342	9.17			541.04	1.91554	4.29191	17.6867	24.5604	30.745	35.748	39.0558
								23	35.9			396	6.16			541.94	1.81942	4.14841	16.9611	23.5288	29.4972	34.3213	37.4069
								23.5	34.9			459	3.31			542.98	1.73676	4.01422	16.2377	22.4936	28.2846	32.9058	35.7695
								24	33.9			531	1.19			544.02	1.67017	3.89184	15.5304	21.4865	27.1369	31.5326	34.185
								24.5	33.2			615	0.125			545.07	1.6173	3.77886	14.8486	20.5283	26.0634	30.2154	32.6761
								25	32.2			712	0			545.97	1.57934	3.67803	14.2201	19.6555	25.0904	28.9916	31.2892
								25.5	31.4			825	0			547.01	1.54586	3.57754	13.6378	18.8556	24.1812	27.8328	29.9987
								26	30.5			955	0			548.05	1.51752	3.47903	13.1242	18.1485	23.3455	26.7641	28.832
								26.5	29.9			1110	0			548.95	1.49565	3.3841	12.6936	17.5443	22.5882	25.803	27.8054
												1280	0			550	1.47156	3.28102	12.3165	17.0023	21.8582	24.901	26.8624
												1480	0			551.04	1.44877	3.17312	11.9904	16.5189	21.1626	24.0675	26.006
												1720	0			551.94	1.43063	3.06393	11.7045	16.0853	20.51	23.3065	25.2329
												1990	0			552.98	1.41036	2.94554	11.4149	15.6552	19.8641	22.5676	24.4832
												2300	0			554.02	1.39155	2.82493	11.115	15.2273	19.2467	21.8628	23.7647
												2670	0			555.07	1.37343	2.70566	10.7943	14.7931	18.6638	21.1884	23.0713
												3090	0			555.97	1.35884	2.59745	10.4656	14.3665	18.1417	20.5684	22.4281
												3580	0			557.01	1.33863	2.49566	10.1151	13.9237	17.6459	19.9662	21.7985
												4150	0			558.05	1.31432	2.40834	9.76949	13.485	17.1883	19.4037	21.2088
												4800	0			558.95	1.28774	2.34179	9.45721	13.0716	16.7735	18.8995	20.6812
												5560	0			560	1.25075	2.28645	9.17017	12.6622	16.3475	18.4081	20.1698
												6440	0			561.02	1.20841	2.24545	8.93101	12.2785	15.9135	17.9448	19.6913
												7460	0			562.05	1.16173	2.2131	8.7365	11.9187	15.4512	17.4921	19.2263
												8630	0			562.94	1.11781	2.18878	8.58997	11.5973	14.9716	17.0588	18.7824
																563.97	1.07369	2.15829	8.45416	11.2859	14.4423	16.5972	18.3072
																565	1.03701	2.12183	8.3218	10.9953	13.8927	16.1219	17.8151
																566.02	1.01128	2.07728	8.17582	10.7223	13.3427	15.6347	17.3082
																567.05	0.99764	2.02375	8.00062	10.4594	12.8108	15.1371	16.7898
																567.94	0.99947	1.96774	7.8002	10.2141	12.3331	14.6564	16.2911
																568.97	1.00718	1.90353	7.55154	9.95062	11.885	14.1596	15.7809
																570	1.0201	1.83925	7.27135	9.67378	11.4847	13.6702	15.2856
																571.02	1.0333	1.77853	6.97098	9.37699	11.1251	13.1903	14.8077
																572.05	1.04115	1.72289	6.66201	9.05406	10.7891	12.7152	14.3401
																572.94	1.0433	1.67765	6.36977	8.72006	10.4791	12.2623	13.8967
																573.97	1.03026	1.63292	6.08377	8.35431	10.1465	11.79	13.4274
																575	1.00532	1.5909	5.82345	7.9817	9.80136	11.317	12.9452
																576.02	0.97061	1.54913	5.59376	7.61764	9.44462	10.8465	12.4482
																577.05	0.92913	1.50432	5.39278	7.27453	9.07994	10.3799	11.9348
																577.94	0.88909	1.4594	5.22788	6.97749	8.73556	9.94294	11.4321
[truncated: 22 more rows]

## Sheet: Fig. 5
Fig.5b		ATP RLU（arb. units）
[truncated: 10 more rows]

## Sheet: Fig. 6
Fig.6
Fig.6b
[truncated: 10 more rows]

## Sheet: Fig. 7
Fig.7
[truncated: 82 more rows]

## Sheet: Fig. 8
Fig.8
[truncated: 45 more rows]

## Sheet: Supplementary Fig. 7
Supplementary Fig. 7A	Wavelength (nm)	water fraction (0%)	0.1	0.2	0.3	0.4	0.5	0.6	0.7	0.8	0.9	0.99		SupplementaryFig. 7B	water fraction (0%)	I/I0
[truncated: 201 more rows]

[truncated: 8 more sheets: Supplementary Fig. 8, Supplementary Fig. 9, Supplementary Fig. 10, Supplementary Fig. 11, Supplementary Fig. 13, Supplementary Fig. 15, Supplementary Fig. 16, Supplementary Fig. 19]
